# Supplementary material for: RaScALL: Rapid (Ra) screening (Sc) of RNA-seq data for prognostically significant genomic alterations in acute lymphoblastic leukaemia (ALL)
Source: PLoS Genet. 2022 Oct 17;18(10):e1010300. doi: 10.1371/journal.pgen.1010300 (PMC9612819; doi:10.1371/journal.pgen.1010300)
Supplement: S1 Table — (XLSX) [file pgen.1010300.s001.xlsx]

## Sheet: studyCohortOverview
Details of the study cohort
sampleID	Diagnosis	timePoint	ageGp*	sex	subtype	geneFusion	reciprocalFusion	candidate_fusion_pcr†	crlf2_fish‡	IKZF1_MLPA∦	PAX5_mut±	IKZF1_mut±	CRLF2_mut±	JAK2_mut±	NRAS_mut±	KRAS_mut±	TP53_mut±	ABL1_mut±
CH-A1741	B-ALL	REL1	CH	F	ETV6-RUNX1	ETV6-RUNX1	RUNX1-ETV6	NA	NA	NA
CH-A4500	B-ALL	Dx	CHI	M	ETV6-RUNX1	ETV6-RUNX1	RUNX1-ETV6	Unknown	NA	NA
CH-A1747-REL1	B-ALL	REL1	CH	M	CRLF2r	P2RY8-CRLF2		P2RY8-CRLF2	NA	NA				p.T875N(0.56)
CH-A1826	B-ALL	REL1	CH	M	IKZF1.N159Y	NoFusion		NA	NA	NA		p.N159Y(0.62)
CH-A4852	B-ALL	REL1	CH	M	Ph-like ABL	SSBP2-CSF1R		CSF1R-SSBP2	NA	NA
CH-A2005	B-ALL	Dx	CHII	F	IKZF1.N159Y	NoFusion		Unknown	NA	NA		p.N159Y(0.56)
CH-A3086	B-ALL	Dx	CHII	F	DUX4r	IGH-DUX4		Unknown	NA	NoDel
CH-A2504	Ph+ALL	Dx	CHI	M	Ph+ALL	BCR-ABL1	ABL1-BCR	BCR-ABL1	NA	2_7del
CH-A5243-REL1	B-ALL	REL1	AYAI	M	Ph-like JAK	PAX5-JAK2		PAX5-JAK2	NA	NA
CH-A3363	B-ALL	REL1	CH	F	Ph-like ABL	EBF1-PDGFRB		EBF1-PDGFRB	NA	NA
CH-A3294	B-ALL	REL1	CH	M	Ph-like JAK	PAX5-JAK2		NA	NA	NA
CH-A3100-DIA1	B-ALL	Dx	CHII	M	CRLF2r	P2RY8-CRLF2		P2RY8-CRLF2	NA	NA					p.G13D(0.38)/p.G12D(0.15)
CH-A2273	B-ALL	REL1	CHI	M	CRLF2r	P2RY8-CRLF2		P2RY8-CRLF2	NA	NA
CH-A2563-REL1	B-ALL	REL1	CHII	F	ETV6-RUNX1	ETV6-RUNX1	RUNX1-ETV6	NA	NA	NA
CH-A1725	B-ALL	Dx	CHII	M	CRLF2r	IGH-CRLF2		NA	IGH-CRLF2	NA			p.F232C(0.99)
CH-A4680-REL1	B-ALL	REL1	CH	F	CRLF2r	P2RY8-CRLF2		P2RY8-CRLF2	NA	NA						p.G12V(0.32)
CH-A2280	Ph+ALL	Dx	CHII	M	Ph+ALL	BCR-ABL1		NA	NA	2_7del
CH-A2522-DIA1	B-ALL	Dx	CHI	F	ETV6-RUNX1	ETV6-RUNX1	RUNX1-ETV6	ETV6-RUNX1 *RS	NA	NA
CH-A5528	B-ALL	REL1	CH	F	KMT2Ar	KMT2A-AFF1	AFF1-KMT2A	NA	NA	NoDel
CH-A1839-REL1	B-ALL	REL1	CH	F	ETV6-RUNX1	ETV6-RUNX1	RUNX1-ETV6	NA	NA	NA
CH-A2973	B-ALL	REL1	CHII	M	ZNF384r	EP300-ZNF384		NA	NA	1_8del
CH-A5164	B-ALL	Dx	CHI	M	CRLF2r	IGH-CRLF2		IGH-CRLF2	NA	NA			p.F232C(0.99)
CH-A5190	B-ALL	REL1	CH	M	ETV6-RUNX1	ETV6-RUNX1	RUNX1-ETV6	NA	NA	NA
CH-A5586	B-ALL	REL1	CH	M	ETV6-RUNX1	ETV6-RUNX1	RUNX1-ETV6	NA	NA	NA
CH-A5047	B-ALL	Dx	CH	F	Ph-like ABL	ETV6-ABL1		ETV6-ABL1	NA	NA
CH-A2865	B-ALL	Dx	CHI	F	ETV6-RUNX1	ETV6-RUNX1		NA	NA	NA
CH-A2489	B-ALL	Dx	CHI	M	Ph-like ABL	EBF1-PDGFRB		EBF1-PDGFRB	NA	NA
CH-A1686	B-ALL	Dx	CHI	M	ETV6-RUNX1	ETV6-RUNX1	RUNX1-ETV6	NA	NA	NA						p.G12S(0.22)
CH-A1702	B-ALL	Dx	CHI	F	CRLF2r	P2RY8-CRLF2		P2RY8-CRLF2	likely P2RY8-CRLF2	NA			p.F232C(0.13)	p.I682F(0.37)
CH-A3019	B-ALL	Dx	CHII	F	CRLF2r	IGH-CRLF2		NA	IGH-CRLF2	NA			p.F232C(0.22)	p.R683S(0.18)
CH-A5287	B-ALL	Dx	CHI	M	ETV6-RUNX1	ETV6-RUNX1	RUNX1-ETV6	NA	NA	NA
CH-A5285	B-ALL	Dx	CHI	M	ETV6-RUNX1	ETV6-RUNX1		NA	NA	NA
CH-A4605	B-ALL	Dx	CHI	F	ETV6-RUNX1	ETV6-RUNX1	RUNX1-ETV6	ETV6-RUNX1 *RS	NA	NA
CH-A2426	B-ALL	Dx	CHI	M	CRLF2r	P2RY8-CRLF2		P2RY8-CRLF2	NA	NA						p.A146P(0.11)
CH-A5258	B-ALL	Dx	CHII	M	Ph-like ABL	EBF1-PDGFRB		EBF1-PDGFRB	NA	NA
A2638-12600	T-ALL	Dx	CH	M	T-ALL	STIL-TAL1		NA	NA	NA
CHI-0382	B-ALL	Dx	CHI	F	ETV6-RUNX1	ETV6-RUNX1	RUNX1-ETV6	NA	NA	NA
CHI-0499-DIA1-PB	B-ALL	Dx	CHI	M	Hyperdiploid	NoFusion		NA	NA	NoDel					p.G12D(0.37)
CHI-0333	B-ALL	Dx	CHII	M	PAX5.P80R	NoFusion		Negative for RCSD1-ABL2	NA	NA	p.P80R(0.99)					p.G12D(0.14)/p.G12S(0.22)
CHI-0354	B-ALL	Dx	CHI	F	CRLF2r	P2RY8-CRLF2		NA	NA	NA				p.R683T(0.30)/p.R683S(0.24)
CHI-0219	B-ALL	REL1	CHI	F	ETV6-RUNX1	ETV6-RUNX1		NA	NA	NA
CHI-0244	B-ALL	Dx	CHI	F	Ph-like ABL	ETV6-ABL1		ETV6-ABL1	NA	NA
CHI-0399	B-ALL	Dx	CHI	M	CRLF2r	P2RY8-CRLF2		NA	NA	NA
CHI-0433-DIA1-BM	B-ALL	Dx	CHI	M	ETV6-RUNX1	ETV6-RUNX1	RUNX1-ETV6	NA	NA	NA
CHI-0448-DIA1-BM	B-ALL	Dx	CHI	M	ETV6-RUNX1	ETV6-RUNX1	RUNX1-ETV6	NA	NA	NoDel
CHII-0123	B-ALL	REL1	CHII	F	TCF3r	TCF3-HLF		TCF3-HLF	NA	NA
CHII-0234	B-ALL	Dx	CHII	F	Ph-like ABL	SSBP2-CSF1R		SSBP2-CSF1R	NA	NA
CHII-0235	B-ALL	Dx	CHII	M	Ph-like ABL	NUP214-ABL1		NUP214-ABL1	NA	NA
CHII-0242	B-ALL	REL1	CHII	M	DUX4r	IGH-DUX4		Unknown	NA	NA
CHII-0327	B-ALL	Dx	CHII	F	Ph-like ABL	SSBP2-CSF1R		SSBP2-CSF1R	NA	NA
CHII-0090	Ph+ALL	Dx	CHII	F	Ph+ALL	BCR-ABL1	ABL1-BCR	NA	NA	NoDel
CHII-0400	Ph+ALL	Dx	CHII	M	Ph+ALL	BCR-ABL1	ABL1-BCR	NA	NA	4_7del-1del
AYAI-0048	B-ALL	Dx	AYAI	M	DUX4r	IGH-DUX4		NA	NA	1_8del
AYAI-0051	B-ALL	Dx	AYAI	M	TCF3r	TCF3-HLF		NA	NA	NoDel
AYAI-0053	B-ALL	Dx	AYAI	M	DUX4r	IGH-DUX4		NA	NA	NoDel					p.G12S(0.41)
AYAI-0122-REL1	UL	REL1	AYAI	F	MLLT10r	PICALM-MLLT10		NA	NA	NA					p.G12A(0.65)
AYAI-0131	B-ALL	Dx	AYAI	M	CRLF2r	IGH-CRLF2		NA	IGH-CRLF2	NA
AYAI-0142	B-ALL	Dx	AYAI	M	PAX5alt	PAX5-ETV6		NA	NA	NA
CH-A3326	B-ALL	REL1	CH	F	CRLF2r	IGH-CRLF2		NA	IGH-CRLF2	NA			p.F232C(1.0)
AYAI-0213	B-ALL	Dx	AYAI	M	DUX4r	IGH-DUX4		Unknown	NA	4_7del					p.G12D(0.22)
AYAI-0217	BPL	REL1	CHII	M	MLLT10r	PICALM-MLLT10	MLLT10-PICALM	NA	NA	1_8del
AYAI-B42PM	B-ALL	Dx	AYAI	M	KMT2Ar	KMT2A-AFF1		NA	NA	NoDel
AYAI-0380	B-ALL	Dx	AYAI	M	DUX4r	IGH-DUX4		NA	NA	4_7del
AYAI-0332-DIA1	ETP-ALL	Dx	AYAI	M	T-ALL	SET-NUP214		NA	NA	NA
QCTB1132-1832003	B-ALL	Dx	AYAI	F	TCF3r	TCF3-PBX1		NA	NA	NoDel
AYAII-0072	Ph+ALL	Dx	AYAII	M	Ph+ALL	BCR-ABL1	ABL1-BCR	NA	NA	NoDel
AYAII-0042	B-ALL	Dx	AYAII	M	Ph-like ABL	EBF1-PDGFRB		EBF1-PDGFRB	NA	NoDel
AYAII-B08RC	B-ALL	Dx	AYAII	M	DUX4r	IGH-DUX4		NA	NA	NoDel
AYAII-B10AW	B-ALL	Dx	AYAII	F	KMT2Ar	KMT2A-AFF1	AFF1-KMT2A	NA	NA	4_7del
AYAII-P03689	B-ALL	Dx	AYAII	F	TCF3r	TCF3-PBX1		NA	NA	NoDel
AYAII-0268	B-ALL	Dx	AYAII	F	KMT2Ar	KMT2A-AFF1		NA	NA	NA						p.G12D(0.31)
AYAII-0276	T-ALL	Dx	AYAII	M	T-ALL	NUP214-ABL1		NA	NA	NA
AYAII-0045	B-ALL	Dx	AYAII	M	ZNF384r	EP300-ZNF384	ZNF384-EP300	NA	NA	NoDel
AYAII-0094	B-ALL	Dx	AYAII	F	DUX4r	IGH-DUX4		NA	NA	NoDel						p.G12V(0.47)
AYAII-0095	B-ALL	Dx	AYAII	M	PAX5alt	PAX5-ETV6		Unknown	NA	1_8del					p.G13D(0.17)/p.G12D(0.28)
AYAII-0132	B-ALL	Dx	AYAII	M	DUX4r	IGH-DUX4		NA	NA	2_7del						p.G12D(0.37)
AYAII-0271	B-ALL	Dx	AYAII	M	Ph-like ABL	NUP214-ABL1		NA	NA	NA
AYAII-0408	B-ALL	Dx	AYAII	F	ZNF384r	EP300-ZNF384		NA	NA	NoDel
AYAII-0007	B-ALL	Dx	AYAII	M	CRLF2r	IGH-CRLF2		NA	IGH-CRLF2	2_8del				p.R683S(0.44)
AYAII-0021	B-ALL	Dx	AYAII	F	ZNF384r	EP300-ZNF384		Unknown	NA	NoDel					p.Q61P(0.17)
AYAII-0063	Ph+ALL	Dx	AYAII	F	Ph+ALL	BCR-ABL1	ABL1-BCR	NA	NA	1_8del
AYAII-0425-DIA1-BM	Ph+ALL	Dx	AYAII	M	Ph+ALL	BCR-ABL1	ABL1-BCR	NA	NA	NA
AYAII-0445-DIA1-PB-CD19P10P34P	Ph+ALL	Dx	AYAII	M	Ph+ALL	BCR-ABL1	ABL1-BCR	NA	NA	2_7del
ADI-0087	B-ALL	Dx	ADI	M	CRLF2r	IGH-CRLF2		IGH-CRLF2	IGH-CRLF2	1_7del				p.R683G(0.42)
ADI-0254	B-ALL	Dx	AYAII	M	Ph-like ABL	EBF1-PDGFRB		EBF1-PDGFRB	NA	4_7del
ADI-0070	Ph+ALL	Dx	ADI	F	Ph+ALL	BCR-ABL1	ABL1-BCR	NA	NA	4_7del
ADI-P01290	Ph+ALL	Dx	ADI	M	Ph+ALL	BCR-ABL1		Unknown	NA	2_7del-4_7del
ADI-0222	Ph+ALL	Dx	ADI	M	Ph+ALL	BCR-ABL1		NA	NA	4_7del
ADI-BNEOOT134VK	Ph+ALL	Dx	ADI	F	Ph+ALL	BCR-ABL1	ABL1-BCR	NA	NA	NoDel
CH-A2497	B-ALL	Dx	AYAI	F	CRLF2r	IGH-CRLF2		IGH-CRLF2	IGH-CRLF2	NA
ADI-0043	B-ALL	Dx	ADI	F	KMT2Ar	KMT2A-MLLT1		NA	NA	NoDel
ADI-0057	B-ALL	Dx	ADI	M	DUX4r	IGH-DUX4		NA	NA	NoDel
ADI-BNEOOT111TP	B-ALL	Dx	ADI	F	IKZF1.N159Y	NoFusion		NA	NA	NoDel		p.N159Y(0.56)
ADI-0140	B-ALL	Dx	ADI	M	CRLF2r	IGH-CRLF2		NA	IGH-CRLF2	2_7del				p.R938Q(0.27)
ADI-0158	B-ALL	Dx	ADI	F	CRLF2r	IGH-CRLF2		IGH-CRLF2	IGH-CRLF2	2_7del				p.R683G(0.40)
ADI-0326	B-ALL	Dx	ADI	F	DUX4r	IGH-DUX4		NA	NA	NoDel						p.G12C(0.36)
ADI-0015	Ph+ALL	Dx	ADI	F	Ph+ALL	BCR-ABL1	ABL1-BCR	NA	NA	NA
ADI-0064	Ph+ALL	Dx	ADI	M	Ph+ALL	BCR-ABL1	ABL1-BCR	NA	NA	NoDel
ADI-0067	Ph+ALL	Dx	ADI	F	Ph+ALL	BCR-ABL1		NA	NA	4_7del
ADI-0022	B-ALL	Dx	ADI	F	KMT2Ar	KMT2A-AFF1	AFF1-KMT2A	NA	NA	NoDel
ADI-0023	B-ALL	Dx	ADI	F	IKZF1.N159Y	NoFusion		Unknown	NA	NoDel		p.N159Y(0.61)
ADI-0098	B-ALL	Dx	ADI	F	ZNF384r	EP300-ZNF384		NA	NA	4_8del
CH-A5342	B-ALL	REL1	CH	M	CRLF2r	IGH-CRLF2		NA	IGH-CRLF2	NA				p.R683G(0.37)		p.G13D(0.39)
ADII-0054	B-ALL	Dx	ADII	F	CRLF2r	IGH-CRLF2		IGH-CRLF2	IGH-CRLF2	4_8del				p.T875N(0.55)
ADII-0135	B-ALL	Dx	ADII	F	KMT2Ar	KMT2A-MLLT1		NA	NA	NoDel
ADII-0162	B-ALL	Dx	ADII	M	Hypodiploid	NoFusion		NA	NA	1_8del							p.R209W(0.98)
AYAII-0127	B-ALL	Dx	AYAII	M	Hyperdiploid	NoFusion		NA	NA	NoDel					p.Q61H(0.46)
ADII-0011	Ph+ALL	Dx	ADII	M	Ph+ALL	BCR-ABL1	ABL1-BCR	NA	NA	NA
ADII-0066	Ph+ALL	Dx	ADII	F	Ph+ALL	BCR-ABL1		NA	NA	NoDel
ADII-0073	Ph+ALL	Dx	ADI	F	Ph+ALL	BCR-ABL1	ABL1-BCR	NA	NA	1del
ADII-0218	Ph+ALL	Dx	ADII	M	Ph+ALL	BCR-ABL1	ABL1-BCR	NA	NA	2_7del
ADII-0240	Ph+ALL	Dx	ADII	M	Ph+ALL	BCR-ABL1		NA	NA	1_8homDel
ADII-0443-DIA1-PB	B-ALL	Dx	ADII	M	Hypodiploid	NoFusion		NA	NA	NoDel							p.R209Q(0.90)
QCTB-0861	ETP-ALL	Dx	CHII	M	MLLT10r	DDX3X-MLLT10	MLLT10-DDX3X	DDX3X-MLLT10	NA	NoDel					p.G12V(0.58)
QCTB-0894	B-ALL	Dx	CHI	M	CRLF2r	P2RY8-CRLF2		P2RY8-CRLF2	NA	NA						p.A146V(0.11)
QCTB-0966	B-ALL	Dx	CHII	M	ZNF384r	EP300-ZNF384		NA	NA	NoDel
QCTB-1321101-REL1	B-ALL	REL1	CHII	M	CRLF2r	IGH-CRLF2		NA	IGH-CRLF2	NA					p.G12C(0.53)
QCTB-1627301	B-ALL	REL1	CHI	F	KMT2Ar	KMT2A-MLLT1		NA	NA	NA
QCTB-1629901	B-ALL	Dx	CHI	F	CRLF2r	P2RY8-CRLF2		P2RY8-CRLF2	NA	NA
JL1812DY5	Ph+ALL	REL1	ADI	M	Ph+ALL	BCR-ABL1		NA	NA	NA
A1829	T-ALL	Dx	CH	M	KMT2Ar	KMT2A-MLLT1		NA	NA	NA							p.R209W(0.56)
A2498-11884	T-ALL	Dx	CH	F	KMT2Ar	KMT2A-AFDN		NA	NA	NA
A2241-10841	T-ALL	Dx	CH	M	KMT2Ar	KMT2A-AFDN		NA	NA	NA
A2165-10548	T-ALL	Dx	CH	M	MLLT10r	PICALM-MLLT10	MLLT10-PICALM	NA	NA	NA
AYAI-0004-REL1	B-ALL	REL1	AYAI	M	ZNF384r	EP300-ZNF384	ZNF384-EP300	NA	NA	NoDel
CHI-0302	B-ALL	REL1	CHI	M	TCF3r	TCF3-HLF		NA	NA	NA						p.G13D(0.38)/p.Q61H(0.09)
CHI-0452-DIA1-BM	T-ALL	Dx	CHI	F	KMT2Ar	KMT2A-AFDN		NA	NA	NoDel
QCTB1157-1835604	B-ALL	Dx	CHI	F	TCF3r	TCF3-PBX1		NA	NA	NoDel
AYAI-0321-REL1-BM	B-ALL	REL1	AYAI	M	DUX4r	IGH-DUX4		NA	NA	NoDel
CHI-0459-REL1-CD19BRIGHT	Ph+ALL	REL1	CHI	M	Ph+ALL	BCR-ABL1	ABL1-BCR	NA	NA	4_7del
ADI-0413-DIA1-BM	Ph+ALL	Dx	ADI	M	Ph+ALL	BCR-ABL1		NA	NA	NA
AYAII-0460-DIA1-BM	B-ALL	Dx	AYAII	M	PAX5.P80R	NoFusion		NA	NA	1_8del	p.P80R(0.99)				p.Q61K(0.36)
ADI-0465-DIA1-PB	Ph+ALL	Dx	ADI	M	Ph+ALL	BCR-ABL1	ABL1-BCR	NA	NA	4_7del
AYAII-0490-DIA1-BM	Ph+ALL	Dx	AYAII	F	Ph+ALL	BCR-ABL1	ABL1-BCR	NA	NA	4_7del
CHI-0493-DIA1-BM	B-ALL	Dx	CHI	M	ETV6-RUNX1	ETV6-RUNX1		NA	NA	NoDel
A3350-16267	T-ALL	Dx	CH	F	MLLT10r	DDX3X-MLLT10	MLLT10-DDX3X	NA	NA	NA
A3248-15833	T-ALL	Dx	CH	M	T-ALL	STIL-TAL1		NA	NA	NA
AYAII-0492-DIA1	B-ALL	Dx	AYAII	M	CRLF2r	P2RY8-CRLF2		NA	NA	2_7homDel
AYAII-0506-DIA1-CD7P	T-ALL	Dx	AYAII	F	T-ALL	SET-NUP214		NA	NA	NoDel
AYAI-0082-DIA1-BM	T-ALL	Dx	AYAI	M	MLLT10r	DDX3X-MLLT10		NA	NA	NA
CHI-0511-DIA1-PB	Ph+ALL	Dx	CHI	F	Ph+ALL	BCR-ABL1	ABL1-BCR	NA	NA	4_7del
CHI-0516-DIA1-BM	B-ALL	Dx	CHI	F	KMT2Ar	KMT2A-AFF1	AFF1-KMT2A	NA	NA	NoDel						p.G12D(0.49)
ADII-0517-DIA-PB	Ph+ALL	Dx	ADII	F	Ph+ALL	BCR-ABL1		NA	NA	4_7del
RNS050-DIA-PB	B-ALL	Dx	AYAII	F	PAX5.P80R	NoFusion		NA	NA	NA	p.P80R(0.99)				p.G12D(0.52)
AYAI-0527-DIA-BM	B-ALL	Dx	AYAI	F	ZNF384r	EP300-ZNF384		NA	NA	NoDel
ADII-0523-DIA-BM	Ph+ALL	Dx	ADII	M	Ph+ALL	BCR-ABL1	ABL1-BCR	NA	NA	1_8del
CHI-0529-REL1-BM	B-ALL	REL1	CHI	F	ETV6-RUNX1	ETV6-RUNX1		NA	NA	NoDel
CHI-0525-DIA-BM	B-ALL	Dx	CHI	M	PAX5.P80R	NoFusion		NA	NA	NoDel	p.P80R(0.99)					p.G12D(0.16)/p.G13D(0.26)
QCTB1311-1921301	B-ALL	Dx	CHII	M	CRLF2r	IGH-CRLF2		NA	IGH-CRLF2	1_3del			p.F232C(0.99)
GOS044-DIA-PB	B-ALL	Dx	AYAII	M	PAX5.P80R	NoFusion		NA	NA	NoDel	p.P80R(0.96)				p.G13D(0.55)
CHI-0542-DIA1-PB	T-ALL	Dx	CHI	M	T-ALL	STIL-TAL1		NA	NA	NA
RNS026-DIA1-BM	B-ALL	Dx	AYAII	M	DUX4r	IGH-DUX4		NA	NA	NoDel
POW040-DIA1-PB	T-ALL	Dx	AYAI	F	T-ALL	SET-NUP214		NA	NA	NoDel					p.G12D(0.16)
CHI-0548-DIA1-BM	B-ALL	Dx	CHI	M	DUX4r	IGH-DUX4		NA	NA	NoDel
CHI-0331-DIA1-BM	B-ALL	Dx	CHI	M	CRLF2r	P2RY8-CRLF2		NA	NA	4_7del				p.R683T(0.17)
AYAI-0552-DIA1-PB	T-ALL	Dx	AYAI	M	MLLT10r	DDX3X-MLLT10	MLLT10-DDX3X	NA	NA	NA
CH-A5243-DIA	B-ALL	Dx	AYAI	M	Ph-like JAK	PAX5-JAK2		PAX5-JAK2	NA	NA
CHI-0292	B-ALL	Dx	CHI	F	DUX4r	NoFusion		NA	NA	4_7del					p.G13D(0.16)
A7798-285214	B-ALL	Dx	CHII	F	DUX4r	IGH-DUX4		NA	NA	NoDel
CHI-0594-DIA1-BM	B-ALL	Dx	CHI	M	DUX4r	NoFusion		NA	NA	4_7del					p.G12D(0.65)
AYAI-0124	B-ALL	Dx	AYAI	M	CRLF2r	P2RY8-CRLF2		P2RY8-CRLF2	likely P2RY8-CRLF2	NoDel					p.G12D(0.33)
CHI-0509-DIA1-PB	B-ALL	Dx	CHI	M	Hyperdiploid	NoFusion		NA	NA	NoDel
ADI-0159	B-ALL	Dx	ADI	F	ZNF384r	EP300-ZNF384	ZNF384-EP300	NA	NA	NA					p.G12C(0.35)
A4507-18607	T-ALL	Dx	CH	M	T-ALL	STIL-TAL1		NA	NA	NA
CHI-0463-DIA1-BM	B-ALL	Dx	CHI	M	ETV6-RUNX1	ETV6-RUNX1	RUNX1-ETV6	NA	NA	NoDel
ADII-0597-DIA1-BM	B-ALL	Dx	ADII	F	TCF3r	TCF3-PBX1		NA	NA	NoDel
ADI-BNEOOT111DA	B-ALL	Dx	ADI	M	CRLF2r	IGH-CRLF2		NA	IGH-CRLF2	NoDel			p.F232C(0.89)
ADII-0071	Ph+ALL	REL1	ADII	F	Ph+ALL	BCR-ABL1	ABL1-BCR	NA	NA	NoDel								p.T334I(0.71)
AYAII-B144-LP	B-ALL	Dx	AYAII	F	Hyperdiploid	NoFusion		Unknown	NA	NoDel					p.Q61K(0.45)
ADI-0126	B-ALL	Dx	ADI	F	CRLF2r	IGH-CRLF2		NA	IGH-CRLF2	NA			p.F232C(0.53)
AYAII-0103	B-ALL	Dx	AYAII	M	CRLF2r	IGH-CRLF2		Unknown	IGH-CRLF2	4_8del				p.R683G(0.2)
ADI-0141	B-ALL	Dx	ADI	F	Ph-like JAK	IGH-EPOR		IGH-EPOR	NA	4_7del
CH-A1516	B-ALL	Dx	CHI	F	Ph-like JAK	IGH-EPOR		IGH-EPOR	NA	NA
CH-A4513	B-ALL	Dx	CHII	F	Ph-like JAK	IGH-EPOR		IGH-EPOR	NA	NA
AYAII-0003	B-ALL	Dx	AYAII	F	KMT2Ar	KMT2A-AFF1		NA	NA	NA						p.G12D(0.28)
ADII-0033	B-ALL	Dx	ADII	M	TCF3r	TCF3-PBX1		NA	NA	NoDel
ADI-0601-DIA1-BM	B-ALL	Dx	ADI	F	TCF3r	TCF3-PBX1		NA	NA	NoDel
AYAII-0480-DIA1-BM	B-ALL	Dx	AYAII	M	PAX5alt	PAX5-ETV6		NA	NA	NA
AYAI-0568-DIA1-BM	B-ALL	Dx	AYAI	F	PAX5.P80R	NoFusion		NA	NA	NoDel	p.P80R(0.97)					p.G12V(0.19)
A5922-26970	T-ALL	Dx	CH	M	T-ALL	SET-NUP214		NA	NA	NA
* age group: Patients categorised based on age at diagnosis as CH (Child - exact age unknown), CHI (Child 0-10 years), CHII (Child 11-15yrs), AYAI (Adolescent/young adult 16-20yrs), AYAII (Adolescent/Young adult 21-39yrs), ADI (Adult 40-64yrs), ADII (Adult 65+ years).
† PCR performed for candidate gene fusions. Fusion detected by PCR is reported
‡ Results of FISH to assess presence of IGH-CRLF2 rearrangement. NA indicates fish data not available. IGH-CRLF2 indicates FISH result positive for IGH-CRLF2 rearrangement. Where rearrangement of CRLF2 detected indicating P2RY8-CRLF2 this is reported instead.
∦ Results of MLPA analysis for IKZF1 deletion. Where a deletion was detected the affected exons are reported. NoDel for patients where MLPA did not indicate an IKZF1 deletion.
± amino acid changes and variant allele frequency from RNA-seq data (in parentheses)
NA: Not available
B-ALL: B-cell acute lymphoblastic leukaemia
T-ALL: T-cell acute lymphoblastic leukaemia
UL: Acute undifferentiated leukaemia (UL)
BPL: Acute bi-phenotypic leukaemia
Dx: Sample for sequencing taken at diagnosis
REL1: Sample for sequencing taken at first relapse
