# Supplementary material for: RaScALL: Rapid (Ra) screening (Sc) of RNA-seq data for prognostically significant genomic alterations in acute lymphoblastic leukaemia (ALL)
Source: PLoS Genet. 2022 Oct 17;18(10):e1010300. doi: 10.1371/journal.pgen.1010300 (PMC9612819; doi:10.1371/journal.pgen.1010300)
Supplement: S2 Table — (XLSX) [file pgen.1010300.s002.xlsx]

## Sheet: targetSetA_summary
target_type	genomic_alteration	No. of target sequences	Target Length (bases)
Fusion	ABL1-BCR	7	62
Fusion	AFF1-KMT2A	7	62
Fusion	BCR-ABL1	2	62
Fusion	DDX3X-MLLT10	4	62
Fusion	EBF1-PDGFRB	2	62
Fusion	EP300-ZNF384	1	62
Fusion	ETV6-RUNX1	2	62
Fusion	ETV6-ABL1	1	62
Fusion	KMT2A-AFDN	3	62
Fusion	KMT2A-AFF1	6	62
Fusion	KMT2A-MLLT1	1	62
Fusion	MLLT10-PICALM	2	62
Fusion	MLLT10-DDX3X	4	62
Fusion	NUP214-ABL1	2	62
Fusion	P2RY8-CRLF2	1	62
Fusion	PAX5-ETV6	1	62
Fusion	PAX5-JAK2	2	62
Fusion	PICALM-MLLT10	2	62
Fusion	RUNX1-ETV6	8	62
Fusion	SET-NUP214	1	62
Fusion	SSBP2-CSF1R	2	62
Fusion	STIL-TAL1	1	62
Fusion	TCF3-HLF	3	62
Fusion	TCF3-PBX1	1	62
Fusion	ZNF384-EP300	1	62
SNV	ABL1 p.T315I	1	69
SNV	CRLF2 p.F232C	1	69
SNV	IKZF1 p.N159Y	1	69
SNV	JAK2 p.I682R/p.R683S	1	72
SNV	JAK2 p.R938Q	1	69
SNV	JAK2 p.T875N	1	69
SNV	KRAS p.G12D/p.G13D	1	72
SNV	KRAS p.Q61R	1	69
SNV	KRAS p.A146P	2	69
SNV	NRAS p.G12D/p.G13D	1	72
SNV	NRAS p.Q61K	1	69
SNV	PAX5 p.P80R	1	69
SNV	TP53 p.R209Q	1	69
DUX4	DUX4 expression	12	70
IGH_fusion	EPOR-IGH	1656	64-68
IGH_fusion	IGH-CRLF2	525	81-100
focal_deletions	IKZF1 ∆4-7	1	62
focal_deletions	IKZF1 ∆2-7	1	62
focal_deletions	IKZF1 ∆2-3	1	62
