# Supplementary material for: RaScALL: Rapid (Ra) screening (Sc) of RNA-seq data for prognostically significant genomic alterations in acute lymphoblastic leukaemia (ALL)
Source: PLoS Genet. 2022 Oct 17;18(10):e1010300. doi: 10.1371/journal.pgen.1010300 (PMC9612819; doi:10.1371/journal.pgen.1010300)
Supplement: S3 Table — (XLSX) [file pgen.1010300.s003.xlsx]

## Sheet: mean_mem_time_jellyfish_simData
read_length	read_depth*	threads	time_min	peak_RSS_GB
75	40	2	11.23	4.65
75	40	4	6.09	4.65
75	40	6	4.69	4.65
75	40	8	4.08	4.65
75	40	10	3.53	4.66
75	40	12	3.08	4.66
75	60	2	20.57	9.08
75	60	4	10.87	9.08
75	60	6	8.05	9.08
75	60	8	6.76	9.08
75	60	10	5.93	9.08
75	60	12	5.2	9.09
75	80	2	25.19	9.08
75	80	4	13.82	9.08
75	80	6	10.25	9.08
75	80	8	8.74	9.08
75	80	10	7.28	9.08
75	80	12	6.47	9.08
100	40	2	17.9	9.08
100	40	4	10.64	9.08
100	40	6	7.72	9.08
100	40	8	6.39	9.08
100	40	10	5.64	9.08
100	40	12	4.79	9.08
100	60	2	25.59	9.08
100	60	4	15.24	9.08
100	60	6	11.21	9.08
100	60	8	9.4	9.08
100	60	10	8.5	9.08
100	60	12	6.88	9.08
100	80	2	38.79	17.83
100	80	4	22.57	17.83
100	80	6	15.96	17.83
100	80	8	13.45	17.83
100	80	10	12.19	17.83
100	80	12	9.73	17.83
150	40	2	26.91	9.08
150	40	4	13.97	9.08
150	40	6	10.9	9.08
150	40	8	9.3	9.08
150	40	10	8.29	9.08
150	40	12	7.2	9.08
150	60	2	51.09	17.83
150	60	4	26.74	17.83
150	60	6	18.97	17.83
150	60	8	14.73	17.83
150	60	10	14.18	17.83
150	60	12	12	17.83
150	80	2	63.35	17.83
150	80	4	30.95	17.83
150	80	6	23.78	17.83
150	80	8	18.5	17.83
150	80	10	17.81	17.83
150	80	12	14.88	17.83
*read_depth reported as million PE reads
