# Supplementary material for: RaScALL: Rapid (Ra) screening (Sc) of RNA-seq data for prognostically significant genomic alterations in acute lymphoblastic leukaemia (ALL)
Source: PLoS Genet. 2022 Oct 17;18(10):e1010300. doi: 10.1371/journal.pgen.1010300 (PMC9612819; doi:10.1371/journal.pgen.1010300)
Supplement: S4 Table — (XLSX) [file pgen.1010300.s004.xlsx]

## Sheet: gene fusions
Comparison of gene fusions identified by RaScALL and those reported by alignment-based callers for the study cohort
				Total number of reads supporting gene fusion
sampleID	subtype	reported.fusion*	FusionType†	SOAPfuse	FusionCatcher	Arriba	JAFFA	RaScALL_Min_coverage‡
A1829	KMT2Ar	KMT2A-MLLT1	driverFusion	54	40	26	NoFusion	7
A2165-10548	MLLT10r	PICALM-MLLT10	driverFusion	NoFusion	12	6	8	16
A2165-10548	MLLT10r	MLLT10-PICALM	reciprocalFusion	NoFusion	7	4	4	4
A2241-10841	KMT2Ar	KMT2A-AFDN	driverFusion	61	41	45	46	16
A2498-11884	KMT2Ar	KMT2A-AFDN	driverFusion	60	39	32	40	28
A2638-12600	T-ALL	STIL-TAL1	driverFusion	77	61	79	NoFusion	20
A3248-15833	T-ALL	STIL-TAL1	driverFusion	32	28	73	NoFusion	8
A3350-16267	MLLT10r	DDX3X-MLLT10	driverFusion	195	128	97	57	14
A3350-16267	MLLT10r	MLLT10-DDX3X	reciprocalFusion	57	121	NoFusion	48	7
A4507-18607	T-ALL	STIL-TAL1	driverFusion	26	24	30	NoFusion	9
A5922-26970	T-ALL	SET-NUP214	driverFusion	426	189	NoFusion	NoFusion	220
A7798-285214	DUX4r	IGH-DUX4	driverFusion	NoFusion	NoFusion	105	NoFusion	583⋆
ADI-0015	Ph+ALL	BCR-ABL1	driverFusion	117	116	113	106	18
ADI-0015	Ph+ALL	ABL1-BCR	reciprocalFusion	35	112	36	NoFusion	13
ADI-0022	KMT2Ar	KMT2A-AFF1	driverFusion	18	82	19	9	8
ADI-0022	KMT2Ar	AFF1-KMT2A	reciprocalFusion	NoFusion	93	NoFusion	74	65
ADI-0023	IKZF1.N159Y	NoFusion	driverFusion	NoFusion	NoFusion	NoFusion	NoFusion	NoFusion
ADI-0043	KMT2Ar	KMT2A-MLLT1	driverFusion	31	30	34	10	20
ADI-0057	DUX4r	IGH-DUX4	driverFusion	NoFusion	16	16	NoFusion	199⋆
ADI-0064	Ph+ALL	BCR-ABL1	driverFusion	155	168	169	162	37
ADI-0064	Ph+ALL	ABL1-BCR	reciprocalFusion	42	163	51	NoFusion	20
ADI-0067	Ph+ALL	BCR-ABL1	driverFusion	113	102	116	107	23
ADI-0070	Ph+ALL	BCR-ABL1	driverFusion	80	73	72	78	10
ADI-0070	Ph+ALL	ABL1-BCR	reciprocalFusion	17	69	17	NoFusion	7
ADI-0087	CRLF2r	IGH-CRLF2	driverFusion	NoFusion	406	154	NoFusion	506
ADI-0098	ZNF384r	EP300-ZNF384	driverFusion	111	98	127	77	63
ADI-BNEOOT111DA	CRLF2r	IGH-CRLF2	driverFusion	NoFusion	144	76	NoFusion	104
ADI-BNEOOT111TP	IKZF1.N159Y	NoFusion	driverFusion	NoFusion	NoFusion	NoFusion	NoFusion	NoFusion
ADI-0126	CRLF2r	IGH-CRLF2	driverFusion	NoFusion	6	NoFusion	NoFusion	NoFusion
ADI-0140	CRLF2r	IGH-CRLF2	driverFusion	NoFusion	90	32	NoFusion	198
ADI-0141	Ph-like JAK	IGH-EPOR	driverFusion	NoFusion	126	85	NoFusion	97
ADI-0158	CRLF2r	IGH-CRLF2	driverFusion	NoFusion	68	65	NoFusion	75
ADI-0159	ZNF384r	EP300-ZNF384	driverFusion	160	94	107	66	66
ADI-0159	ZNF384r	ZNF384-EP300	reciprocalFusion	NoFusion	82	19	NoFusion	12
ADI-0222	Ph+ALL	BCR-ABL1	driverFusion	111	96	108	102	23
ADI-0254	Ph-like ABL	EBF1-PDGFRB	driverFusion	NoFusion	22	31	18	39
ADI-0326	DUX4r	IGH-DUX4	driverFusion	NoFusion	72	NoFusion	NoFusion	77⋆
ADI-0413-DIA1-BM	Ph+ALL	BCR-ABL1	driverFusion	58	46	47	39	13
ADI-0465-DIA1-PB	Ph+ALL	BCR-ABL1	driverFusion	260	198	228	194	106
ADI-0465-DIA1-PB	Ph+ALL	ABL1-BCR	reciprocalFusion	31	181	31	28	18
ADI-0601-DIA1-BM	TCF3r	TCF3-PBX1	driverFusion	1286	341	1	425	636
ADI-BNEOOT134VK	Ph+ALL	BCR-ABL1	driverFusion	127	143	130	101	28
ADI-BNEOOT134VK	Ph+ALL	ABL1-BCR	reciprocalFusion	31	131	36	NoFusion	12
ADI-P01290	Ph+ALL	BCR-ABL1	driverFusion	100	81	97	81	28
ADII-0011	Ph+ALL	BCR-ABL1	driverFusion	48	60	50	54	10
ADII-0011	Ph+ALL	ABL1-BCR	reciprocalFusion	20	59	21	NoFusion	7
ADII-0033	TCF3r	TCF3-PBX1	driverFusion	433	250	NoFusion	232	412
ADII-0054	CRLF2r	IGH-CRLF2	driverFusion	NoFusion	75	20	NoFusion	11
ADII-0066	Ph+ALL	BCR-ABL1	driverFusion	255	205	283	197	59
ADII-0071	Ph+ALL	BCR-ABL1	driverFusion	114	115	146	129	56
ADII-0071	Ph+ALL	ABL1-BCR	reciprocalFusion	7	105	14	NoFusion	10
ADII-0073	Ph+ALL	BCR-ABL1	driverFusion	126	107	112	104	25
ADII-0073	Ph+ALL	ABL1-BCR	reciprocalFusion	7	NoFusion	5	NoFusion	NoFusion
ADII-0135	KMT2Ar	KMT2A-MLLT1	driverFusion	NoFusion	12	13	NoFusion	5
ADII-0162	Hypodiploid	NoFusion	driverFusion	NoFusion	NoFusion	NoFusion	NoFusion	NoFusion
ADII-0218	Ph+ALL	BCR-ABL1	driverFusion	199	169	220	154	67
ADII-0218	Ph+ALL	ABL1-BCR	reciprocalFusion	12	153	17	NoFusion	7
ADII-0240	Ph+ALL	BCR-ABL1	driverFusion	183	139	176	171	41
ADII-0443-DIA1-PB	Hypodiploid	NoFusion	driverFusion	NoFusion	NoFusion	NoFusion	NoFusion	NoFusion
ADII-0517-DIA-PB	Ph+ALL	BCR-ABL1	driverFusion	187	113	135	125	64
ADII-0523-DIA-BM	Ph+ALL	BCR-ABL1	driverFusion	NoFusion	194	191	186	59
ADII-0523-DIA-BM	Ph+ALL	ABL1-BCR	reciprocalFusion	34	179	17	NoFusion	17
ADII-0597-DIA1-BM	TCF3r	TCF3-PBX1	driverFusion	NoFusion	553	890	598	1240
AYAI-0004-REL1	ZNF384r	EP300-ZNF384	driverFusion	99	112	129	63	87
AYAI-0004-REL1	ZNF384r	ZNF384-EP300	reciprocalFusion	NoFusion	96	15	16	10
AYAI-0048	DUX4r	IGH-DUX4	driverFusion	NoFusion	378	175	NoFusion	505⋆
AYAI-0051	TCF3r	TCF3-HLF	driverFusion	99	171	133	175	28
AYAI-0053	DUX4r	IGH-DUX4	driverFusion	NoFusion	240	115	NoFusion	811⋆
AYAI-0082-DIA1-BM	MLLT10r	DDX3X-MLLT10	driverFusion	337	178	205	96	167
AYAI-0122-REL1	MLLT10r	PICALM-MLLT10	driverFusion	3	18	17	5	9
AYAI-0124	CRLF2r	P2RY8-CRLF2	driverFusion	NoFusion	66	99	16	85
AYAI-0131	CRLF2r	IGH-CRLF2	driverFusion	NoFusion	73	24	NoFusion	376
AYAI-0142	PAX5alt	PAX5-ETV6	driverFusion	116	71	98	NoFusion	72
AYAI-0213	DUX4r	IGH-DUX4	driverFusion	NoFusion	12	234	NoFusion	2440⋆
AYAI-0217	MLLT10r	PICALM-MLLT10	driverFusion	38	58	54	31	47
AYAI-0217	MLLT10r	MLLT10-PICALM	reciprocalFusion	36	58	42	14	36
AYAI-0321-REL1-BM	DUX4r	IGH-DUX4	driverFusion	NoFusion	1026	300	NoFusion	1334⋆
AYAI-0332-DIA1	T-ALL	SET-NUP214	driverFusion	45	44	15	NoFusion	71
AYAI-0380	DUX4r	IGH-DUX4	driverFusion	NoFusion	23	46	NoFusion	127⋆
AYAI-0527-DIA-BM	ZNF384r	EP300-ZNF384	driverFusion	290	192	242	147	103
AYAI-0552-DIA1-PB	MLLT10r	DDX3X-MLLT10	driverFusion	NoFusion	24	18	15	46
AYAI-0552-DIA1-PB	MLLT10r	MLLT10-DDX3X	reciprocalFusion	NoFusion	15	NoFusion	11	14
AYAI-0568-DIA1-BM	PAX5.P80R	NoFusion	driverFusion	NoFusion	NoFusion	NoFusion	NoFusion	NoFusion
AYAI-B42PM	KMT2Ar	KMT2A-AFF1	driverFusion	3	29	28	20	12
AYAII-0003	KMT2Ar	KMT2A-AFF1	driverFusion	27	31	NoFusion	21	20
AYAII-0007	CRLF2r	IGH-CRLF2	driverFusion	NoFusion	152	94	NoFusion	254
AYAII-0021	ZNF384r	EP300-ZNF384	driverFusion	207	135	201	109	132
AYAII-0042	Ph-like ABL	EBF1-PDGFRB	driverFusion	248	123	247	NoFusion	153
AYAII-0045	ZNF384r	EP300-ZNF384	driverFusion	92	146	238	111	166
AYAII-0045	ZNF384r	ZNF384-EP300	reciprocalFusion	NoFusion	129	15	NoFusion	11
AYAII-0063	Ph+ALL	BCR-ABL1	driverFusion	135	130	120	127	27
AYAII-0063	Ph+ALL	ABL1-BCR	reciprocalFusion	25	124	19	NoFusion	7
AYAII-0072	Ph+ALL	BCR-ABL1	driverFusion	160	160	161	144	31
AYAII-0072	Ph+ALL	ABL1-BCR	reciprocalFusion	23	150	20	NoFusion	7
AYAII-0094	DUX4r	IGH-DUX4	driverFusion	NoFusion	737	197	NoFusion	778*
AYAII-0095	PAX5alt	PAX5-ETV6	driverFusion	458	342	733	320	568
AYAII-0103	CRLF2r	IGH-CRLF2	driverFusion	NoFusion	69	44	NoFusion	162
AYAII-0127	Hyperdiploid	NoFusion	driverFusion	NoFusion	NoFusion	NoFusion	NoFusion	NoFusion
AYAII-0132	DUX4r	IGH-DUX4	driverFusion	NoFusion	NoFusion	60	NoFusion	131⋆
AYAII-0268	KMT2Ar	KMT2A-AFF1	driverFusion	27	37	34	34	11
AYAII-0271	Ph-like ABL	NUP214-ABL1	driverFusion	13	23	46	23	5
AYAII-0276	T-ALL	NUP214-ABL1	driverFusion	147	106	126	93	30
AYAII-0408	ZNF384r	EP300-ZNF384	driverFusion	187	115	143	108	72
AYAII-0425-DIA1-BM	Ph+ALL	BCR-ABL1	driverFusion	219	136	163	154	86
AYAII-0425-DIA1-BM	Ph+ALL	ABL1-BCR	reciprocalFusion	26	120	15	NoFusion	14
AYAII-0445-DIA1-PB-CD19P10P34P	Ph+ALL	BCR-ABL1	driverFusion	270	201	217	176	75
AYAII-0445-DIA1-PB-CD19P10P34P	Ph+ALL	ABL1-BCR	reciprocalFusion	41	187	36	NoFusion	19
AYAII-0460-DIA1-BM	PAX5.P80R	NoFusion	driverFusion	NoFusion	NoFusion	NoFusion	NoFusion	NoFusion
AYAII-0480-DIA1-BM	PAX5alt	PAX5-ETV6	driverFusion	243	182	NoFusion	NoFusion	21
AYAII-0490-DIA1-BM	Ph+ALL	BCR-ABL1	driverFusion	455	331	414	337	161
AYAII-0490-DIA1-BM	Ph+ALL	ABL1-BCR	reciprocalFusion	NoFusion	310	7	NoFusion	4
AYAII-0492-DIA1	CRLF2r	P2RY8-CRLF2	driverFusion	NoFusion	165	202	NoFusion	66
AYAII-0506-DIA1-CD7P	T-ALL	SET-NUP214	driverFusion	75	25	NoFusion	NoFusion	61
AYAII-B08RC	DUX4r	IGH-DUX4	driverFusion	NoFusion	274	NoFusion	NoFusion	412⋆
AYAII-B10AW	KMT2Ar	KMT2A-AFF1	driverFusion	34	101	45	23	19
AYAII-B10AW	KMT2Ar	AFF1-KMT2A	reciprocalFusion	77	101	NoFusion	30	41
AYAII-B144-LP	Hyperdiploid	NoFusion	driverFusion	NoFusion	NoFusion	NoFusion	NoFusion	NoFusion
AYAII-P03689	TCF3r	TCF3-PBX1	driverFusion	550	298	602	305	412
CH-A1516	Ph-like JAK	IGH-EPOR	driverFusion	NoFusion	154	87	NoFusion	81
CH-A1686	ETV6-RUNX1	ETV6-RUNX1	driverFusion	NoFusion	75	57	82	26
CH-A1686	ETV6-RUNX1	RUNX1-ETV6	reciprocalFusion	64	76	66	NoFusion	41
CH-A1702	CRLF2r	P2RY8-CRLF2	driverFusion	NoFusion	109	146	12	121
CH-A1725	CRLF2r	IGH-CRLF2	driverFusion	NoFusion	9	NoFusion	NoFusion	4
CH-A1741	ETV6-RUNX1	ETV6-RUNX1	driverFusion	140	189	216	71	157
CH-A1741	ETV6-RUNX1	RUNX1-ETV6	reciprocalFusion	94	187	109	35	60
CH-A1747-REL1	CRLF2r	P2RY8-CRLF2	driverFusion	NoFusion	256	369	29	271
CH-A1826	IKZF1.N159Y	NoFusion	driverFusion	NoFusion	NoFusion	NoFusion	NoFusion	NoFusion
CH-A1839-REL1	ETV6-RUNX1	ETV6-RUNX1	driverFusion	NoFusion	105	95	48	53
CH-A1839-REL1	ETV6-RUNX1	RUNX1-ETV6	reciprocalFusion	NoFusion	103	56	NoFusion	25
CH-A2005	IKZF1.N159Y	NoFusion	driverFusion	NoFusion	NoFusion	NoFusion	NoFusion	NoFusion
CH-A2273	CRLF2r	P2RY8-CRLF2	driverFusion	NoFusion	180	264	36	160
CH-A2280	Ph+ALL	BCR-ABL1	driverFusion	122	117	119	94	27
CH-A2426	CRLF2r	P2RY8-CRLF2	driverFusion	NoFusion	35	38	8	35
CH-A2489	Ph-like ABL	EBF1-PDGFRB	driverFusion	95	51	68	59	71
CH-A2497	CRLF2r	IGH-CRLF2	driverFusion	NoFusion	6	NoFusion	NoFusion	14
CH-A2504	Ph+ALL	BCR-ABL1	driverFusion	193	147	215	118	131
CH-A2504	Ph+ALL	ABL1-BCR	reciprocalFusion	26	136	19	NoFusion	14
CH-A2522-DIA1	ETV6-RUNX1	ETV6-RUNX1	driverFusion	94	93	257	29	176
CH-A2522-DIA1	ETV6-RUNX1	RUNX1-ETV6	reciprocalFusion	29	92	49	NoFusion	53
CH-A2563-REL1	ETV6-RUNX1	ETV6-RUNX1	driverFusion	112	160	207	46	138
CH-A2563-REL1	ETV6-RUNX1	RUNX1-ETV6	reciprocalFusion	73	158	107	45	70
CH-A2865	ETV6-RUNX1	ETV6-RUNX1	driverFusion	30	50	139	19	97
CH-A2973	ZNF384r	EP300-ZNF384	driverFusion	106	86	152	54	31
CH-A3019	CRLF2r	IGH-CRLF2	driverFusion	NoFusion	70	178	NoFusion	795
CH-A3086	DUX4r	IGH-DUX4	driverFusion	NoFusion	39	NoFusion	NoFusion	102⋆
CH-A3100-DIA1	CRLF2r	P2RY8-CRLF2	driverFusion	NoFusion	83	117	18	102
CH-A3294	Ph-like JAK	PAX5-JAK2	driverFusion	329	123	261	86	191
CH-A3326	CRLF2r	IGH-CRLF2	driverFusion	NoFusion	72	32	NoFusion	93
CH-A3363	Ph-like ABL	EBF1-PDGFRB	driverFusion	190	119	210	113	132
CH-A4500	ETV6-RUNX1	ETV6-RUNX1	driverFusion	NoFusion	59	70	20	60
CH-A4500	ETV6-RUNX1	RUNX1-ETV6	reciprocalFusion	NoFusion	62	50	20	52
CH-A4513	Ph-like JAK	IGH-EPOR	driverFusion	NoFusion	42	44	NoFusion	44
CH-A4605	ETV6-RUNX1	ETV6-RUNX1	driverFusion	6	66	120	30	64
CH-A4605	ETV6-RUNX1	RUNX1-ETV6	reciprocalFusion	25	67	43	15	25
CH-A4680-REL1	CRLF2r	P2RY8-CRLF2	driverFusion	NoFusion	33	44	4	16
CH-A4852	Ph-like ABL	SSBP2-CSF1R	driverFusion	140	131	238	106	181
CH-A5047	Ph-like ABL	ETV6-ABL1	driverFusion	44	49	46	17	18
CH-A5164	CRLF2r	IGH-CRLF2	driverFusion	NoFusion	361	269	NoFusion	187
CH-A5190	ETV6-RUNX1	ETV6-RUNX1	driverFusion	119	120	173	51	113
CH-A5190	ETV6-RUNX1	RUNX1-ETV6	reciprocalFusion	55	112	62	NoFusion	39
CH-A5243-DIA	Ph-like JAK	PAX5-JAK2	driverFusion	144	94	114	73	58
CH-A5243-REL1	Ph-like JAK	PAX5-JAK2	driverFusion	214	183	295	95	176
CH-A5258	Ph-like ABL	EBF1-PDGFRB	driverFusion	51	47	63	38	51
CH-A5285	ETV6-RUNX1	ETV6-RUNX1	driverFusion	133	78	228	27	127
CH-A5287	ETV6-RUNX1	ETV6-RUNX1	driverFusion	40	78	200	36	122
CH-A5287	ETV6-RUNX1	RUNX1-ETV6	reciprocalFusion	NoFusion	70	38	12	30
CH-A5342	CRLF2r	IGH-CRLF2	driverFusion	NoFusion	78	70	NoFusion	198
CH-A5528	KMT2Ar	KMT2A-AFF1	driverFusion	NoFusion	41	10	NoFusion	7
CH-A5528	KMT2Ar	AFF1-KMT2A	reciprocalFusion	18	52	NoFusion	23	19
CH-A5586	ETV6-RUNX1	ETV6-RUNX1	driverFusion	370	214	453	157	271
CH-A5586	ETV6-RUNX1	RUNX1-ETV6	reciprocalFusion	NoFusion	200	25	NoFusion	14
CHI-0219	ETV6-RUNX1	ETV6-RUNX1	driverFusion	252	160	323	111	201
CHI-0244	Ph-like ABL	ETV6-ABL1	driverFusion	56	49	66	26	36
CHI-0292	DUX4r	NoFusion	driverFusion	NoFusion	NoFusion	NoFusion	NoFusion	416⋆
CHI-0302	TCF3r	TCF3-HLF	driverFusion	NoFusion	61	236	50	18
CHI-0331-DIA1-BM	CRLF2r	P2RY8-CRLF2	driverFusion	NoFusion	374	533	35	309
CHI-0333	PAX5.P80R	NoFusion	driverFusion	NoFusion	NoFusion	NoFusion	NoFusion	NoFusion
CHI-0354	CRLF2r	P2RY8-CRLF2	driverFusion	NoFusion	103	133	14	97
CHI-0382	ETV6-RUNX1	ETV6-RUNX1	driverFusion	107	34	75	6	118
CHI-0382	ETV6-RUNX1	RUNX1-ETV6	reciprocalFusion	29	32	26	18	37
CHI-0399	CRLF2r	P2RY8-CRLF2	driverFusion	NoFusion	244	335	30	91
CHI-0433-DIA1-BM	ETV6-RUNX1	ETV6-RUNX1	driverFusion	59	67	56	NoFusion	19
CHI-0433-DIA1-BM	ETV6-RUNX1	RUNX1-ETV6	reciprocalFusion	27	58	24	76	14
CHI-0448-DIA1-BM	ETV6-RUNX1	ETV6-RUNX1	driverFusion	96	93	101	51	49
CHI-0448-DIA1-BM	ETV6-RUNX1	RUNX1-ETV6	reciprocalFusion	26	77	23	NoFusion	9
CHI-0452-DIA1-BM	KMT2Ar	KMT2A-AFDN	driverFusion	141	99	100	99	27
CHI-0459-REL1-CD19BRIGHT	Ph+ALL	BCR-ABL1	driverFusion	NoFusion	459	505	574	241
CHI-0459-REL1-CD19BRIGHT	Ph+ALL	ABL1-BCR	reciprocalFusion	34	444	23	NoFusion	18
CHI-0463-DIA1-BM	ETV6-RUNX1	ETV6-RUNX1	driverFusion	486	243	276	199	274
CHI-0463-DIA1-BM	ETV6-RUNX1	RUNX1-ETV6	reciprocalFusion	NoFusion	236	100	110	87
CHI-0493-DIA1-BM	ETV6-RUNX1	ETV6-RUNX1	driverFusion	175	140	282	70	192
CHI-0499-DIA1-PB	Hyperdiploid	NoFusion	driverFusion	NoFusion	NoFusion	NoFusion	NoFusion	NoFusion
CHI-0509-DIA1-PB	Hyperdiploid	NoFusion	driverFusion	NoFusion	NoFusion	NoFusion	NoFusion	NoFusion
CHI-0511-DIA1-PB	Ph+ALL	BCR-ABL1	driverFusion	267	200	204	176	94
CHI-0511-DIA1-PB	Ph+ALL	ABL1-BCR	reciprocalFusion	56	193	82	64	59
CHI-0516-DIA1-BM	KMT2Ar	KMT2A-AFF1	driverFusion	21	31	17	11	8
CHI-0516-DIA1-BM	KMT2Ar	AFF1-KMT2A	reciprocalFusion	15	31	NoFusion	16	9
CHI-0525-DIA-BM	PAX5.P80R	NoFusion	driverFusion	NoFusion	NoFusion	NoFusion	NoFusion	NoFusion
CHI-0529-REL1-BM	ETV6-RUNX1	ETV6-RUNX1	driverFusion	146	95	178	81	NoFusion
CHI-0542-DIA1-PB	T-ALL	STIL-TAL1	driverFusion	33	22	29	NoFusion	16
CHI-0548-DIA1-BM	DUX4r	IGH-DUX4	driverFusion	NoFusion	234	21	NoFusion	439⋆
CHI-0594-DIA1-BM	DUX4r	NoFusion	driverFusion	NoFusion	NoFusion	NoFusion	NoFusion	3074⋆
CHII-0090	Ph+ALL	BCR-ABL1	driverFusion	88	127	109	97	24
CHII-0090	Ph+ALL	ABL1-BCR	reciprocalFusion	27	120	33	NoFusion	16
CHII-0123	TCF3r	TCF3-HLF	driverFusion	410	158	340	NoFusion	43
CHII-0234	Ph-like ABL	SSBP2-CSF1R	driverFusion	216	149	264	139	190
CHII-0235	Ph-like ABL	NUP214-ABL1	driverFusion	4	10	10	3	8
CHII-0242	DUX4r	IGH-DUX4	driverFusion	NoFusion	786	601	NoFusion	1932⋆
CHII-0327	Ph-like ABL	SSBP2-CSF1R	driverFusion	533	352	681	363	728
CHII-0400	Ph+ALL	BCR-ABL1	driverFusion	169	144	156	131	41
CHII-0400	Ph+ALL	ABL1-BCR	reciprocalFusion	13	135	14	26	6
GOS044-DIA-PB	PAX5.P80R	NoFusion	driverFusion	NoFusion	NoFusion	NoFusion	NoFusion	NoFusion
JL1812DY5	Ph+ALL	BCR-ABL1	driverFusion	93	84	89	88	18
POW040-DIA1-PB	T-ALL	SET-NUP214	driverFusion	42	36	14	NoFusion	20
QCTB-0861	MLLT10r	DDX3X-MLLT10	driverFusion	124	151	120	55	57
QCTB-0861	MLLT10r	MLLT10-DDX3X	reciprocalFusion	62	146	NoFusion	44	21
QCTB-0894	CRLF2r	P2RY8-CRLF2	driverFusion	NoFusion	39	35	8	26
QCTB-0966	ZNF384r	EP300-ZNF384	driverFusion	129	65	69	70	36
QCTB-1321101-REL1	CRLF2r	IGH-CRLF2	driverFusion	NoFusion	146	NoFusion	NoFusion	192
QCTB-1627301	KMT2Ar	KMT2A-MLLT1	driverFusion	56	54	59	32	52
QCTB-1629901	CRLF2r	P2RY8-CRLF2	driverFusion	NoFusion	48	59	6	44
QCTB1132-1832003	TCF3r	TCF3-PBX1	driverFusion	NoFusion	868	895	899	1192
QCTB1157-1835604	TCF3r	TCF3-PBX1	driverFusion	NoFusion	647	883	668	1254
QCTB1311-1921301	CRLF2r	IGH-CRLF2	driverFusion	NoFusion	107	44	NoFusion	141
RNS026-DIA1-BM	DUX4r	IGH-DUX4	driverFusion	NoFusion	72	281	NoFusion	1731⋆
RNS050-DIA-PB	PAX5.P80R	NoFusion	driverFusion	NoFusion	NoFusion	NoFusion	NoFusion	NoFusion
* Clinically relevant gene fusion identified by 2 or more alignment based fusion callers (SOAPfuse,FusionCatcher,Arriba or JAFFA)
† driverFusion (gene fusion recognised as driving disease) or reciprocalFusion (gene fusion generated as a result of a balance translocation)
‡ Minimum number of k-mers supporting the gene fusion target sequence. If RaScALL did not identify the gene fusion the NoFusion is reported.
⋆ For DUX4r RaScALL_Min_coverage is the mean minimum k-mers supporting targets representing DUX4 (6 or more targets)

## Sheet: SNV
Comparison of reportable SNVs identified by GATK and RaScALL for the study cohort
fastqFile	SNV	GATK_VAF*	RaScALL_rVAF†
A1829	TP53 p.R209W	0.555556	0.45
ADI-0023	IKZF1 p.N159Y	0.609231	0.65
ADI-0057	NRAS p.G13D	ND	0.11
ADI-0087	JAK2 p.R683G	0.418182	0.42
ADI-BNEOOT111DA	CRLF2 p.F232C	0.885417	0.9
ADI-BNEOOT111TP	IKZF1 p.N159Y	0.557312	0.55
ADI-0126	CRLF2 p.F232C	0.530909	0.55
ADI-0140	JAK2 p.R938Q	0.265306	0.38
ADI-0158	JAK2 p.R683G	0.4	ND
ADI-0159	NRAS p.G12C	0.345912	0.31
ADI-0326	KRAS p.G12C	0.358974	0.39
ADII-0054	JAK2 p.T875N	0.54717	0.51
ADII-0071	ABL1 p.T334I	0.708995	ND
ADII-0162	TP53 p.R209W	0.979167	0.99
ADII-0443-DIA1-PB	TP53 p.R209Q	0.896552	0.92
AYAI-0053	NRAS p.G12S	0.408805	0.49
AYAI-0122-REL1	NRAS p.G12A	0.650602	0.68
AYAI-0124	NRAS p.G12D	0.326923	0.35
AYAI-0213	NRAS p.G12D	0.22043	0.22
AYAI-0568-DIA1-BM	KRAS p.G12V	0.194805	0.28
AYAI-0568-DIA1-BM	PAX5 p.P80R	0.967972	0.95
AYAII-0003	KRAS p.G12D	0.280374	0.31
AYAII-0007	JAK2 p.R683S	0.441558	0.41
AYAII-0021	NRAS p.Q61P	0.172152	0.16
AYAII-0094	KRAS p.G12V	0.474576	0.51
AYAII-0095	NRAS p.G12D	0.280992	0.37
AYAII-0095	NRAS p.G13D	0.173913	0.3
AYAII-0103	JAK2 p.R683G	0.2	0.19
AYAII-0127	NRAS p.Q61H	0.459459	0.46
AYAII-0132	KRAS p.G12D	0.365079	0.41
AYAII-0268	KRAS p.G12D	0.307918	0.36
AYAII-0460-DIA1-BM	NRAS p.Q61K	0.362416	0.36
AYAII-0460-DIA1-BM	PAX5 p.P80R	0.997382	0.99
AYAII-0480-DIA1-BM	NRAS p.G13D	ND	0.11
AYAII-B144-LP	NRAS p.Q61K	0.448454	0.46
CH-A1686	KRAS p.G12S	0.220339	ND
CH-A1702	CRLF2 p.F232C	0.127768	0.13
CH-A1702	JAK2 p.I682F	0.37037	ND
CH-A1725	CRLF2 p.F232C	0.988113	1
CH-A1747-REL1	JAK2 p.T875N	0.557692	0.44
CH-A1826	IKZF1 p.N159Y	0.623563	0.65
CH-A2005	IKZF1 p.N159Y	0.562278	0.64
CH-A2426	KRAS p.A146P	0.108696	ND
CH-A3019	CRLF2 p.F232C	0.218543	0.23
CH-A3100-DIA1	NRAS p.G12D	0.147059	ND
CH-A3100-DIA1	NRAS p.G13D	0.37931	ND
CH-A3326	CRLF2 p.F232C	1	1
CH-A4680-REL1	KRAS p.G12V	0.322816	0.35
CH-A5164	CRLF2 p.F232C	0.997151	1
CH-A5342	JAK2 p.R683G	0.367347	0.4
CH-A5342	KRAS p.G13D	0.387097	0.39
CHI-0292	NRAS p.G13D	0.15873	ND
CHI-0302	KRAS p.G13D	0.37931	0.37
CHI-0331-DIA1-BM	JAK2 p.R683T	0.166667	ND
CHI-0333	KRAS p.G12D	0.136364	0.4
CHI-0333	KRAS p.G12S	0.222222	0.35
CHI-0333	PAX5 p.P80R	0.994334	0.93
CHI-0354	JAK2 p.R683S	0.241379	ND
CHI-0354	JAK2 p.R683T	0.3	ND
CHI-0499-DIA1-PB	NRAS p.G12D	0.369863	0.41
CHI-0516-DIA1-BM	KRAS p.G12D	0.488722	0.56
CHI-0525-DIA-BM	KRAS p.G12D	0.162963	0.28
CHI-0525-DIA-BM	KRAS p.G13D	0.255061	0.31
CHI-0525-DIA-BM	PAX5 p.P80R	0.996815	0.97
CHI-0594-DIA1-BM	NRAS p.G12D	0.647059	0.63
GOS044-DIA-PB	NRAS p.G13D	0.554054	0.49
GOS044-DIA-PB	PAX5 p.P80R	0.956633	0.95
POW040-DIA1-PB	NRAS p.G12D	0.163636	ND
QCTB-0861	NRAS p.G12V	0.575758	0.51
QCTB-0894	KRAS p.A146V	0.114754	ND
QCTB-1321101-REL1	NRAS p.G12C	0.529412	0.52
QCTB1311-1921301	CRLF2 p.F232C	0.998639	1
RNS050-DIA-PB	NRAS p.G12D	0.52	0.54
RNS050-DIA-PB	PAX5 p.P80R	0.996032	0.99
* Variant allele frequency for SNV detected by GATK. Calculated as number of reads supporting alternate allele divided by total number of reads across varint position.
† Relative variant allele frequency reported by km for detected single nucleotide variants.
ND = not detected

## Sheet: IKZF1 deletion
Comparison of IKZF1 deletions identified by MLPA and RaScALL for the study cohort
sampleID	subtype	IKZF1_MLPA*	IKZF1_RaScALL†	Min_coverage‡	classification
CH-A1741	ETV6-RUNX1	NoMLPA	NoDel	0	NoMLPA
CH-A4500	ETV6-RUNX1	NoMLPA	NoDel	0	NoMLPA
CH-A1747-REL1	CRLF2r	NoMLPA	2_7del	133	NoMLPA
CH-A1826	IKZF1.N159Y	NoMLPA	NoDel	0	NoMLPA
CH-A4852	Ph-like ABL	NoMLPA	NoDel	0	NoMLPA
CH-A2005	IKZF1.N159Y	NoMLPA	NoDel	0	NoMLPA
CH-A3086	DUX4r	NoDel	NoDel	0	concordant
CH-A2504	Ph+ALL	2_7del	2_7del	442	concordant
CH-A5243-REL1	Ph-like JAK	NoMLPA	2_7del	50	NoMLPA
CH-A3363	Ph-like ABL	NoMLPA	NoDel	0	NoMLPA
CH-A3294	Ph-like JAK	NoMLPA	4_7del	403	NoMLPA
CH-A3294	Ph-like JAK	NoMLPA	2_3del	12	NoMLPA
CH-A3100-DIA1	CRLF2r	NoMLPA	4_7del	391	NoMLPA
CH-A2273	CRLF2r	NoMLPA	4_7del	261	NoMLPA
CH-A2563-REL1	ETV6-RUNX1	NoMLPA	NoDel	0	NoMLPA
CH-A1725	CRLF2r	NoMLPA	NoDel	0	NoMLPA
CH-A4680-REL1	CRLF2r	NoMLPA	NoDel	0	NoMLPA
CH-A2280	Ph+ALL	2_7del	2_7del	42	concordant
CH-A2522-DIA1	ETV6-RUNX1	NoMLPA	NoDel	0	NoMLPA
CH-A5528	KMT2Ar	NoDel	NoDel	0	concordant
CH-A1839-REL1	ETV6-RUNX1	NoMLPA	NoDel	0	NoMLPA
CH-A2973	ZNF384r	1_8del	NoDel	0	discordant
CH-A5164	CRLF2r	NoMLPA	4_7del	17	NoMLPA
CH-A5190	ETV6-RUNX1	NoMLPA	NoDel	0	NoMLPA
CH-A5586	ETV6-RUNX1	NoMLPA	NoDel	0	NoMLPA
CH-A5047	Ph-like ABL	NoMLPA	NoDel	0	NoMLPA
CH-A2865	ETV6-RUNX1	NoMLPA	NoDel	0	NoMLPA
CH-A2489	Ph-like ABL	NoMLPA	4_7del	265	NoMLPA
CH-A1686	ETV6-RUNX1	NoMLPA	NoDel	0	NoMLPA
CH-A1702	CRLF2r	NoMLPA	NoDel	0	NoMLPA
CH-A3019	CRLF2r	NoMLPA	NoDel	0	NoMLPA
CH-A5287	ETV6-RUNX1	NoMLPA	NoDel	0	NoMLPA
CH-A5285	ETV6-RUNX1	NoMLPA	NoDel	0	NoMLPA
CH-A4605	ETV6-RUNX1	NoMLPA	NoDel	0	NoMLPA
CH-A2426	CRLF2r	NoMLPA	NoDel	0	NoMLPA
CH-A5258	Ph-like ABL	NoMLPA	4_7del	520	NoMLPA
A2638-12600	T-ALL	NoMLPA	NoDel	0	NoMLPA
CHI-0382	ETV6-RUNX1	NoMLPA	NoDel	0	NoMLPA
CHI-0499-DIA1-PB	Hyperdiploid	NoDel	NoDel	0	concordant
CHI-0333	PAX5.P80R	NoMLPA	NoDel	0	NoMLPA
CHI-0354	CRLF2r	NoMLPA	4_7del	471	NoMLPA
CHI-0219	ETV6-RUNX1	NoMLPA	NoDel	0	NoMLPA
CHI-0244	Ph-like ABL	NoMLPA	NoDel	0	NoMLPA
CHI-0399	CRLF2r	NoMLPA	NoDel	0	NoMLPA
CHI-0433-DIA1-BM	ETV6-RUNX1	NoMLPA	NoDel	0	NoMLPA
CHI-0448-DIA1-BM	ETV6-RUNX1	NoDel	NoDel	0	concordant
CHII-0123	TCF3r	NoMLPA	NoDel	0	NoMLPA
CHII-0234	Ph-like ABL	NoMLPA	4_7del	356	NoMLPA
CHII-0235	Ph-like ABL	NoMLPA	4_7del	248	NoMLPA
CHII-0242	DUX4r	NoMLPA	NoDel	0	NoMLPA
CHII-0327	Ph-like ABL	NoMLPA	NoDel	0	NoMLPA
CHII-0090	Ph+ALL	NoDel	NoDel	0	concordant
CHII-0400	Ph+ALL	1del	NoDel	0	discordant
CHII-0400	Ph+ALL	4_7del	4_7del	206	concordant
AYAI-0048	DUX4r	1_8del	NoDel	0	discordant
AYAI-0051	TCF3r	NoDel	NoDel	0	concordant
AYAI-0053	DUX4r	NoDel	NoDel	0	concordant
AYAI-0122-REL1	MLLT10r	NoMLPA	NoDel	0	NoMLPA
AYAI-0131	CRLF2r	NoMLPA	NoDel	0	NoMLPA
AYAI-0142	PAX5alt	NoMLPA	NoDel	0	NoMLPA
CH-A3326	CRLF2r	NoMLPA	2_7del	41	NoMLPA
AYAI-0213	DUX4r	4_7del	4_7del	255	concordant
AYAI-0217	MLLT10r	1_8del	NoDel	0	discordant
AYAI-B42PM	KMT2Ar	NoDel	NoDel	0	concordant
AYAI-0380	DUX4r	4_7del	4_7del	116	concordant
AYAI-0332-DIA1	T-ALL	NoMLPA	NoDel	0	NoMLPA
QCTB1132-1832003	TCF3r	NoDel	NoDel	0	concordant
AYAII-0072	Ph+ALL	NoDel	4_7del	23	discordant
AYAII-0042	Ph-like ABL	NoDel	NoDel	0	concordant
AYAII-B08RC	DUX4r	NoDel	NoDel	0	concordant
AYAII-B10AW	KMT2Ar	4_7del	4_7del	158	concordant
AYAII-P03689	TCF3r	NoDel	NoDel	0	concordant
AYAII-0268	KMT2Ar	NoMLPA	NoDel	0	NoMLPA
AYAII-0276	T-ALL	NoMLPA	NoDel	0	NoMLPA
AYAII-0045	ZNF384r	NoDel	NoDel	0	concordant
AYAII-0094	DUX4r	NoDel	NoDel	0	concordant
AYAII-0095	PAX5alt	1_8del	NoDel	0	discordant
AYAII-0132	DUX4r	2_7del	2_7del	78	concordant
AYAII-0271	Ph-like ABL	NoMLPA	NoDel	0	NoMLPA
AYAII-0408	ZNF384r	NoDel	NoDel	0	concordant
AYAII-0007	CRLF2r	2_8del	NoDel	0	discordant
AYAII-0021	ZNF384r	NoDel	NoDel	0	concordant
AYAII-0063	Ph+ALL	1_8del	NoDel	0	discordant
AYAII-0425-DIA1-BM	Ph+ALL	NoMLPA	4_7del	274	NoMLPA
AYAII-0445-DIA1-PB-CD19P10P34P	Ph+ALL	2_7del	2_7del	171	concordant
ADI-0087	CRLF2r	1_7del	NoDel	0	discordant
ADI-0254	Ph-like ABL	4_7del	4_7del	228	concordant
ADI-0070	Ph+ALL	4_7del	4_7del	74	concordant
ADI-P01290	Ph+ALL	2_7del	2_7del	87	concordant
ADI-P01290	Ph+ALL	4_7del	4_7del	228	concordant
ADI-0222	Ph+ALL	4_7del	4_7del	114	concordant
ADI-BNEOOT134VK	Ph+ALL	NoDel	NoDel	0	concordant
CH-A2497	CRLF2r	NoMLPA	2_3del	26	NoMLPA
ADI-0043	KMT2Ar	NoDel	NoDel	0	concordant
ADI-0057	DUX4r	NoDel	NoDel	0	concordant
ADI-BNEOOT111TP	IKZF1.N159Y	NoDel	NoDel	0	concordant
ADI-0140	CRLF2r	2_7del	2_7del	25	concordant
ADI-0158	CRLF2r	2_7del	2_7del	30	concordant
ADI-0326	DUX4r	NoDel	NoDel	0	concordant
ADI-0015	Ph+ALL	NoMLPA	NoDel	0	NoMLPA
ADI-0064	Ph+ALL	NoDel	NoDel	0	concordant
ADI-0067	Ph+ALL	4_7del	4_7del	201	concordant
ADI-0022	KMT2Ar	NoDel	NoDel	0	concordant
ADI-0023	IKZF1.N159Y	NoDel	NoDel	0	concordant
ADI-0098	ZNF384r	4_8del	NoDel	0	discordant
CH-A5342	CRLF2r	NoMLPA	NoDel	0	NoMLPA
ADII-0054	CRLF2r	4_8del	NoDel	0	discordant
ADII-0135	KMT2Ar	NoDel	NoDel	0	concordant
ADII-0162	Hypodiploid	1_8del	NoDel	0	discordant
AYAII-0127	Hyperdiploid	NoDel	NoDel	0	concordant
ADII-0011	Ph+ALL	NoMLPA	NoDel	0	NoMLPA
ADII-0066	Ph+ALL	NoDel	NoDel	0	concordant
ADII-0073	Ph+ALL	1del	NoDel	0	discordant
ADII-0218	Ph+ALL	2_7del	2_7del	40	concordant
ADII-0240	Ph+ALL	1_8homDel	NoDel	0	discordant
ADII-0443-DIA1-PB	Hypodiploid	NoDel	NoDel	0	concordant
QCTB-0861	MLLT10r	NoDel	NoDel	0	concordant
QCTB-0894	CRLF2r	NoMLPA	NoDel	0	NoMLPA
QCTB-0966	ZNF384r	NoDel	NoDel	0	concordant
QCTB-1321101-REL1	CRLF2r	NoMLPA	NoDel	0	NoMLPA
QCTB-1627301	KMT2Ar	NoMLPA	NoDel	0	NoMLPA
QCTB-1629901	CRLF2r	NoMLPA	NoDel	0	NoMLPA
JL1812DY5	Ph+ALL	NoMLPA	4_7del	180	NoMLPA
A1829	KMT2Ar	NoMLPA	NoDel	0	NoMLPA
A2498-11884	KMT2Ar	NoMLPA	NoDel	0	NoMLPA
A2241-10841	KMT2Ar	NoMLPA	NoDel	0	NoMLPA
A2165-10548	MLLT10r	NoMLPA	NoDel	0	NoMLPA
AYAI-0004-REL1	ZNF384r	NoDel	NoDel	0	concordant
CHI-0302	TCF3r	NoMLPA	NoDel	0	NoMLPA
CHI-0452-DIA1-BM	KMT2Ar	NoDel	NoDel	0	concordant
QCTB1157-1835604	TCF3r	NoDel	NoDel	0	concordant
AYAI-0321-REL1-BM	DUX4r	NoDel	NoDel	0	concordant
CHI-0459-REL1-CD19BRIGHT	Ph+ALL	4_7del	4_7del	756	concordant
ADI-0413-DIA1-BM	Ph+ALL	NoMLPA	4_7del	156	NoMLPA
AYAII-0460-DIA1-BM	PAX5.P80R	1_8del	NoDel	0	discordant
ADI-0465-DIA1-PB	Ph+ALL	4_7del	4_7del	267	concordant
AYAII-0490-DIA1-BM	Ph+ALL	4_7del	4_7del	135	concordant
CHI-0493-DIA1-BM	ETV6-RUNX1	NoDel	NoDel	0	concordant
A3350-16267	MLLT10r	NoMLPA	NoDel	0	NoMLPA
A3248-15833	T-ALL	NoMLPA	NoDel	0	NoMLPA
AYAII-0492-DIA1	CRLF2r	2_7homDel	2_7del	261	concordant
AYAII-0506-DIA1-CD7P	T-ALL	NoDel	NoDel	0	concordant
AYAI-0082-DIA1-BM	MLLT10r	NoMLPA	NoDel	0	NoMLPA
CHI-0511-DIA1-PB	Ph+ALL	4_7del	4_7del	282	concordant
CHI-0516-DIA1-BM	KMT2Ar	NoDel	NoDel	0	concordant
ADII-0517-DIA-PB	Ph+ALL	4_7del	4_7del	207	concordant
RNS050-DIA-PB	PAX5.P80R	NoMLPA	NoDel	0	NoMLPA
AYAI-0527-DIA-BM	ZNF384r	NoDel	NoDel	0	concordant
ADII-0523-DIA-BM	Ph+ALL	1_8del	NoDel	0	discordant
CHI-0529-REL1-BM	ETV6-RUNX1	NoDel	NoDel	0	concordant
CHI-0525-DIA-BM	PAX5.P80R	NoDel	NoDel	0	concordant
QCTB1311-1921301	CRLF2r	1_3del	NoDel	0	discordant
GOS044-DIA-PB	PAX5.P80R	NoDel	NoDel	0	concordant
CHI-0542-DIA1-PB	T-ALL	NoMLPA	NoDel	0	NoMLPA
RNS026-DIA1-BM	DUX4r	NoDel	NoDel	0	concordant
POW040-DIA1-PB	T-ALL	NoDel	NoDel	0	concordant
CHI-0548-DIA1-BM	DUX4r	NoDel	NoDel	0	concordant
CHI-0331-DIA1-BM	CRLF2r	4_7del	4_7del	439	concordant
AYAI-0552-DIA1-PB	MLLT10r	NoMLPA	NoDel	0	NoMLPA
CH-A5243-DIA	Ph-like JAK	NoMLPA	2_7del	62	NoMLPA
CHI-0292	DUX4r	4_7del	4_7del	304	concordant
A7798-285214	DUX4r	NoDel	NoDel	0	concordant
CHI-0594-DIA1-BM	DUX4r	4_7del	4_7del	417	concordant
AYAI-0124	CRLF2r	NoDel	NoDel	0	concordant
CHI-0509-DIA1-PB	Hyperdiploid	NoDel	NoDel	0	concordant
ADI-0159	ZNF384r	NoMLPA	NoDel	0	NoMLPA
A4507-18607	T-ALL	NoMLPA	NoDel	0	NoMLPA
CHI-0463-DIA1-BM	ETV6-RUNX1	NoDel	NoDel	0	concordant
ADII-0597-DIA1-BM	TCF3r	NoDel	NoDel	0	concordant
ADI-BNEOOT111DA	CRLF2r	NoDel	NoDel	0	concordant
ADII-0071	Ph+ALL	NoDel	NoDel	0	concordant
AYAII-B144-LP	Hyperdiploid	NoDel	NoDel	0	concordant
ADI-0126	CRLF2r	NoMLPA	NoDel	0	NoMLPA
AYAII-0103	CRLF2r	4_8del	NoDel	0	discordant
ADI-0141	Ph-like JAK	4_7del	4_7del	71	concordant
CH-A1516	Ph-like JAK	NoMLPA	2_7del	151	NoMLPA
CH-A1516	Ph-like JAK	NoMLPA	2_3del	46	NoMLPA
CH-A4513	Ph-like JAK	NoMLPA	4_7del	319	NoMLPA
AYAII-0003	KMT2Ar	NoMLPA	NoDel	0	NoMLPA
ADII-0033	TCF3r	NoDel	NoDel	0	concordant
ADI-0601-DIA1-BM	TCF3r	NoDel	NoDel	0	concordant
AYAII-0480-DIA1-BM	PAX5alt	NoMLPA	NoDel	0	NoMLPA
AYAI-0568-DIA1-BM	PAX5.P80R	NoDel	NoDel	0	concordant
A5922-26970	T-ALL	NoMLPA	NoDel	0	NoMLPA
* Deleted exons as determined by MLPA. Reports 'NoDel' if no IKZF1 deletion identified by MLPA.
† IKZF1 deleted exons reported by RaScALL (require a Min_coverage >= 10)
‡ Minimum number of k-mers supporting the IKZF1 deletion target sequence as reported by km.
concordant : deletion identified by RaScALL matches deletion determined by MLPA;
discordant : deletion identified by RaScALL does not match deletion determined by MLPA
NoMLPA : MLPA was not performed for the sample
