# Supplementary material for: RaScALL: Rapid (Ra) screening (Sc) of RNA-seq data for prognostically significant genomic alterations in acute lymphoblastic leukaemia (ALL)
Source: PLoS Genet. 2022 Oct 17;18(10):e1010300. doi: 10.1371/journal.pgen.1010300 (PMC9612819; doi:10.1371/journal.pgen.1010300)
Supplement: S5 Table — (XLSX) [file pgen.1010300.s005.xlsx]

## Sheet: targetSetB_summary
target_type	genomic_alteration	No. of target sequences	Target Length (bases)
DUX4	DUX4 expression	12	70
focal_deletions	IKZF1 ∆4-7	1	62
focal_deletions	IKZF1 ∆2-7	1	62
focal_deletions	IKZF1 ∆2-3	1	62
focal_deletions	ERG ∆3-7	1	62
focal_deletions	PAX5 ∆2-5	1	62
focal_deletions	PAX5 ∆2-6	1	62
focal_deletions	PAX5 ∆2-7	1	62
focal_deletions	PAX5 ∆2-8	1	62
Fusion	ABL1-BCR	9	62
Fusion	AFF1-KMT2A	7	62
Fusion	ARID1B-ZNF384	18	62
Fusion	ATF7IP-JAK2	30	62
Fusion	ATF7IP-PDGFRB	18	62
Fusion	BCR-ABL1	15	62
Fusion	BCR-JAK2	5	62
Fusion	BMP2K-ZNF384	6	62
Fusion	CREBBP-ZNF384	12	62
Fusion	DDX3X-MLLT10	70	62
Fusion	EBF1-JAK2	25	62
Fusion	EBF1-PDGFRB	15	62
Fusion	EP300-ZNF384	6	62
Fusion	ETV6-ABL1	6	62
Fusion	ETV6-JAK2	10	62
Fusion	ETV6-NTRK3	2	62
Fusion	ETV6-RUNX1	6	62
Fusion	EWSR1-ZNF384	3	62
Fusion	KMT2A-AFDN	7	62
Fusion	KMT2A-AFF1	35	62
Fusion	KMT2A-AFF3	7	62
Fusion	KMT2A-MLLT1	24	62
Fusion	KMT2A-MLLT3	42	61
Fusion	KMT2A-MLLT10	154	62
Fusion	KMT2A-EPS15	28	62
Fusion	MEF2D-BCL9	10	62
Fusion	MEF2D-CSF1R	15	62
Fusion	MEF2D-HNRNPUL1	5	62
Fusion	MEF2D-SS18	5	62
Fusion	MLLT10-DDX3X	4	62
Fusion	MLLT10-PICALM	2	62
Fusion	NUP214-ABL1	36	62
Fusion	P2RY8-CRLF2	1	62
Fusion	PAG1-ABL2	5	62
Fusion	PAX5-ZCCHC7	11	62
Fusion	PAX5-AUTS2	40	62
Fusion	PAX5-CBFA2T2	5	62
Fusion	PAX5-CBFA2T3	10	62
Fusion	PAX5-DACH1	10	62
Fusion	PAX5-DACH2	5	62
Fusion	PAX5-ETV6	15	62
Fusion	PAX5-FBRSL1	5	62
Fusion	PAX5-JAK2	25	62
Fusion	PAX5-MLLT3	45	62
Fusion	PAX5-NOL4L	40	62
Fusion	PAX5-ZNF521	5	62
Fusion	PICALM-MLLT10	56	62
Fusion	PPFIBP1-JAK2	5	62
Fusion	RANBP2-ABL1	3	62
Fusion	RCSD1-ABL1	6	62
Fusion	RCSD1-ABL2	10	62
Fusion	RUNX1-ETV6	8	62
Fusion	SET-NUP214	1	62
Fusion	SNX1-ABL1	3	62
Fusion	SSBP2-CSF1R	33	62
Fusion	SSBP2-JAK2	55	62
Fusion	STIL-TAL1	2	62
Fusion	STRN3-JAK2	5	62
Fusion	TAF15-ZNF384	12	62
Fusion	TAF15-ZNF362	4	62
Fusion	TCF3-ZNF384	36	62
Fusion	TCF3-HLF	6	62
Fusion	TCF3-PBX1	18	62
Fusion	TERF2-JAK2	15	62
Fusion	TNIP1-PDGFRB	3	62
Fusion	TPR-JAK2	15	62
Fusion	ZC3HAV1-ABL2	5	62
Fusion	ZEB2-PDGFRB	3	62
Fusion	ZMIZ1-ABL1	15	62
Fusion	ZNF384-TCF3	1	62
Fusion	ZNF384-EP300	1	62
Fusion	ZNF384-TAF15	1	62
IGH_fusion	EPOR-IGH	1656	64-68
IGH_fusion	IGH-CRLF2	525	81-100
SNV	ABL1 p.T315I	1	69
SNV	CREBBP p.R1446H	1	69
SNV	CRLF2 p.F232C	1	69
SNV	IKZF1 p.N159Y	1	69
SNV	FLT3 p.I836?/p.M837?/.pS838	1	75
SNV	FLT3 p.D835V	1	69
SNV	FLT3 p.A680V	1	69
SNV	FLT3 p.L576P	1	69
SNV	FLT3 p.N676K	1	69
SNV	IL7R p.I241-T244fs	1	78
SNV	IL7R p.S252-L255fs / p.V253G	1	78
SNV	JAK1 p.V658F	1	69
SNV	JAK1 p.S703I	1	69
SNV	JAK1 p.R724H	1	69
SNV	JAK1 p.F838L	1	69
SNV	JAK2 p.I682R/p.R683S	1	72
SNV	JAK2 p.D873N/p.T875N	1	75
SNV	JAK2 p.R938Q	1	69
SNV	JAK3 p.M511I	1	69
SNV	JAK3 p.A573V	1	69
SNV	JAK3 p.R657Q	1	69
SNV	JAK3 p.V674A	1	69
SNV	KRAS p.G12D/p.G13D	1	72
SNV	KRAS p.Q61R	1	69
SNV	KRAS p.A146P	2	69
SNV	NRAS p.G12D/p.G13D	1	72
SNV	NRAS p.Q61K	1	69
SNV	PAX5 p.P80R	1	69
SNV	PTPN11 p.S502L/p.G503V	1	72
SNV	PTPN11 p.G60V/p.D61Y	1	72
SNV	PTPN11 p.E69K	1	69
SNV	PTPN11 p.A72V	1	69
SNV	PTPN11 p.E76K	1	69
SNV	TP53 p.R209Q/R248Q	1	69
SNV	TP53 p.R273/p.R234H	1	69
SNV	TP53 p.D281H/p.R282W	1	75
