# Supplementary material for: RaScALL: Rapid (Ra) screening (Sc) of RNA-seq data for prognostically significant genomic alterations in acute lymphoblastic leukaemia (ALL)
Source: PLoS Genet. 2022 Oct 17;18(10):e1010300. doi: 10.1371/journal.pgen.1010300 (PMC9612819; doi:10.1371/journal.pgen.1010300)
Supplement: S6 Table — (XLSX) [file pgen.1010300.s006.xlsx]

## Sheet: validation cohort overview
Details of the validation cohort - as reported by Gu et al 2019
sampleID	RNA.seq.library	readDepth*	fusion	primary.subtype	age.Group.†	PAX5.mut.‡	NRAS.mut.‡	KRAS.mut.‡	PTPN11.mut.‡	JAK1.mut.‡	JAK2.mut.‡	JAK3.mut.‡	IL7R.mut.‡	FLT3.mut.‡
SJERG003	Unstranded_mRNA_PE100bp	118.2	IGH-DUX4	DUX4	Childhood SR	0	p.G13D(0.08)	0	0	0	0	0	0	0
SJBALL210	Stranded_total_RNA_PE100bp	128.2	PAX5-CBFA2T2;MAPRE1-KDM4C;MYDGF-DNM2	PAX5alt	Childhood SR	0	0	0	0	0	0	0	0	p.D835Y(0.1)
SJBALL047365	Stranded_total_RNA_PE100bp	75.7	KMT2A-EPS15	KMT2A	Adult	0	p.G13V(0.12)/p.G12D(0.26)	0	0	0	0	0	0	0
SJBALL022070	Stranded_total_RNA_PE100bp	137.7	BCR-ABL1	Ph	Childhood HR	0	0	0	0	0	0	0	0	0
SJALL050857	Stranded_total_RNA_PE100bp	112.8	ETV6-RUNX1;PAX5-ZCCHC7	ETV6-RUNX1	Childhood SR	0	0	0	0	0	0	0	0	0
SJALL040076	Stranded_total_RNA_PE100bp	97.5	NoFusion	PAX5 P80R	Childhood SR	p.P80R(0.53)/p.P32L(0.43)	p.G13D(0.38)/p.G12C(0.25)	0	0	0	0	0	0	0
SJALL049939	Stranded_total_RNA_PE100bp	235.4	NoFusion	PAX5 P80R	Adult	p.P80R(0.99)	0	0	p.D61V(0.41)	0	0	0	0	0
SJERG006	Unstranded_mRNA_PE75bp	119.9	IGH-DUX4(IGV-contig)	DUX4	Childhood HR	0	0	0	0	0	0	0	0	0
SJALL016650	Stranded_total_RNA_PE100bp	82.3	P2RY8-CRLF2	Ph-like	Childhood HR	0	0	0	0	0	p.R683G(0.43)	0	0	0
SJALL049956	Stranded_total_RNA_PE100bp	35.3	NoFusion	PAX5 P80R	Adult	p.P80R(0.96)	p.G12C(0.24)	0	p.A72D(0.51)	0	0	0	0	0
SJBALL113	Stranded_total_RNA_PE100bp	119.7	NoFusion	Other	Childhood SR	0	0	0	0	0	0	0	0	0
SJBALL042270	Stranded_total_RNA_PE100bp	129.6	MEF2D-BCL9	MEF2D	Adult	0	0	0	0	0	0	0	0	0
SJETV041	Unstranded_mRNA_PE100bp	112.2	ETV6-RUNX1;RUNX1-TYMS	ETV6-RUNX1	Childhood SR	0	p.G12D(0.17)	0	p.T73I(0.09)	0	0	0	0	0
SJHYPO106	Unstranded_mRNA_PE100bp	106.3	ETV6-AMPH	ETV6-RUNX1-like	Childhood SR	0	0	0	0	0	0	0	0	0
SJBALL021491	Unstranded_mRNA_PE100bp	108.3	NoFusion	iAMP21	AYA	0	0	0	0	0	0	0	0	0
SJBALL013910	Stranded_total_RNA_PE100bp	100.3	IGH-PVT1(MYC);IGH-CCND1	BCL2/MYC	Adult	0	0	0	0	0	0	0	0	0
SJE2A063	Stranded_total_RNA_PE100bp	93.9	TCF3-PBX1	TCF3-PBX1	Childhood HR	0	p.G12S(0.14)	0	0	0	0	0	0	0
SJBALL044895	Stranded_total_RNA_PE100bp	144.5	BCR-ABL1	Ph	Adult	0	0	0	0	0	0	0	0	0
SJALL054488	Stranded_total_RNA_PE100bp	99.8	NoFusion	Other	AYA	0	0	0	0	0	0	0	0	0
SJINF060	Unstranded_mRNA_PE100bp	108.5	KMT2A-MLLT1;ID2-IGK	KMT2A	Childhood HR	0	0	0	0	0	0	0	0	0
SJBALL047360	Stranded_total_RNA_PE100bp	81	NoFusion	Other	Adult	0	0	p.G12D(0.51)	0	0	0	0	0	0
SJALL049940	Stranded_total_RNA_PE100bp	175.7	BCR-ABL1	Ph	Adult	0	0	0	0	0	0	0	0	0
SJALL054483	Stranded_total_RNA_PE100bp	86.4	IGH-DUX4	DUX4	AYA	0	p.G13D(0.11)/p.G12C(0.34)	0	0	0	0	0	0	0
SJALL040103	Stranded_total_RNA_PE100bp	71.6	IGH-DUX4;PAX5-ZCCHC7	DUX4	Childhood HR	0	p.G12D(0.46)	0	0	0	0	0	0	0
SJALL048691	Stranded_total_RNA_PE100bp	300.9	KMT2A-AFF1	KMT2A	Adult	0	p.G12D(0.16)	0	0	0	0	0	0	0
SJALL054505	Stranded_total_RNA_PE100bp	106.6	EP300-ZNF384	ZNF384	AYA	0	0	0	0	0	0	0	0	0
SJBALL021955	Stranded_total_RNA_PE100bp	75	NoFusion	PAX5alt	Childhood HR	p.G334fs(0.87)	0	0	0	0	0	0	0	p.V491L(0.69)
SJBALL022051	Stranded_total_RNA_PE100bp	95.9	NoFusion	Other	Childhood HR	0	0	p.K117N(0.09)	0	0	0	0	0	0
SJBALL042291	Stranded_total_RNA_PE100bp	140.5	NFATC1-CTDP1	Ph-like	Adult	0	0	p.A18D(0.31)	0	0	0	0	0	0
SJBALL042256	Stranded_total_RNA_PE100bp	70.4	NoFusion	PAX5alt	Adult	p.S66N(1)	0	0	0	0	0	0	0	0
SJBALL020175	Stranded_total_RNA_PE100bp	90.2	TCF3-PBX1	TCF3-PBX1	AYA	p.E201*(0.32)	0	0	0	0	0	0	0	0
SJETV021990	Stranded_total_RNA_PE100bp	177.3	ETV6-RUNX1	ETV6-RUNX1	Childhood SR	0	0	0	0	0	0	0	0	0
SJBALL041776	Stranded_total_RNA_PE100bp	90.2	NoFusion	Other	Childhood SR	0	0	p.G13D(0.12)	0	0	0	0	0	0
SJALL014952	Stranded_total_RNA_PE100bp	200.6	TCF3-PBX1	TCF3-PBX1	Childhood HR	0	0	0	0	0	0	0	0	0
SJBALL042307	Stranded_total_RNA_PE100bp	145.7	THADA-EPOR	Ph-like	Adult	0	0	0	0	0	0	0	0	0
SJBALL042283	Stranded_total_RNA_PE100bp	83.8	NoFusion	Other	AYA	0	0	0	0	0	0	0	0	0
SJBALL016645	Stranded_total_RNA_PE100bp	177.1	BCR-ABL1	Ph	Childhood SR	0	0	0	0	0	0	0	0	0
SJBALL020973	Stranded_total_RNA_PE100bp	247.7	NoFusion	Other	AYA	0	0	0	p.A72V(0.16)	0	0	0	0	0
SJBALL044272	Stranded_total_RNA_PE100bp	148.2	NoFusion	Ph-like	Childhood SR	0	0	0	0	0	0	0	p.T244ins(0.27)	0
SJETV190	Unstranded_mRNA_PE100bp	113.7	ETV6-RUNX1	ETV6-RUNX1	Childhood SR	0	0	0	0	0	0	0	0	0
SJBALL041756	Stranded_total_RNA_PE100bp	116.9	NoFusion	Other	Childhood SR	0	0	0	0	0	0	0	0	0
SJBALL047026	Stranded_total_RNA_PE100bp	81.8	IGH-CRLF2	Ph-like	AYA	0	0	0	0	0	0	0	0	0
SJETV032	Unstranded_mRNA_PE100bp	84.3	ETV6-RUNX1;RUNX1-LINC01252	ETV6-RUNX1	Childhood SR	0	0	0	0	0	0	0	0	0
SJALL054470	Stranded_total_RNA_PE100bp	104	IKZF1-FIGNL1	ETV6-RUNX1-like	Adult	0	0	0	0	0	0	0	0	0
SJBALL203	Stranded_total_RNA_PE100bp	148.7	P2RY8-CRLF2	Ph-like	Childhood SR	0	0	p.G12ins(0.08)	0	0	p.R683G(0.18)	0	0	0
SJBALL047039	Stranded_total_RNA_PE100bp	96.9	RCSD1-ABL2	Ph-like	Adult	0	0	0	0	0	0	0	0	0
SJHYPO108	Unstranded_mRNA_PE100bp	96.8	NoFusion	Ph-like	Childhood HR	p.P337sp(0.97)	0	p.G12D(0.44)	0	0	0	0	0	0
SJBALL042318	Stranded_total_RNA_PE100bp	99.7	NoFusion	PAX5alt	Adult	0	0	p.T58I(0.21)	0	0	0	0	0	0
SJBALL021393	Unstranded_mRNA_PE75bp	145.1	NoFusion	iAMP21	Childhood HR	0	0	0	0	0	0	0	0	0
SJALL054506	Stranded_total_RNA_PE100bp	107.4	NoFusion	PAX5 P80R	AYA	p.P80R(0.98)	p.G12D(0.3)	0	p.A72T(0.1)/p.T507K(0.1)	0	0	0	0	0
SJINF062	Unstranded_mRNA_PE100bp	99.1	KMT2A-AFF1	KMT2A	Childhood HR	0	p.G12C(0.45)	0	0	0	0	0	0	0
SJALL048687	Stranded_total_RNA_PE100bp	203.5	P2RY8-CRLF2;PAX5-ZCCHC7	Ph-like	Adult	0	0	p.K117N(0.13)	0	0	0	0	0	0
SJBALL021964	Stranded_total_RNA_PE100bp	87.2	IGH-CRLF2	Ph-like	Childhood SR	0	0	0	0	0	0	0	0	0
SJBALL022052	Stranded_total_RNA_PE100bp	64.2	NoFusion	ETV6-RUNX1-like	Childhood HR	0	0	0	0	0	0	0	0	0
SJALL054460	Stranded_total_RNA_PE100bp	119.8	IGH-BCL2;IGH-MYC	BCL2/MYC	AYA	0	0	0	0	0	0	0	0	0
SJE2A003	Stranded_total_RNA_PE100bp	146.7	TCF3-PBX1	TCF3-PBX1	Childhood SR	p.A322fs(0.23)	0	0	0	0	0	0	0	0
SJALL049937	Stranded_total_RNA_PE100bp	213.3	KMT2A-AFF1	KMT2A	Adult	0	0	0	0	0	0	0	0	0
SJBALL022609	Unstranded_mRNA_PE75bp	344.1	IGH-DUX4	DUX4	Adult	0	0	0	p.G60V(0.21)	0	0	0	0	0
SJBALL041761	Stranded_total_RNA_PE100bp	70.7	ETV6-C7ORF72	ETV6-RUNX1-like	Childhood SR	0	0	p.A146P(0.14)	0	0	0	0	0	0
SJBALL020159	Stranded_total_RNA_PE100bp	99.2	P2RY8-CRLF2	Ph-like	AYA	p.R59G(0.42)	0	0	0	0	0	0	0	0
SJALL054464	Stranded_total_RNA_PE100bp	86.7	NoFusion	Other	AYA	0	0	0	0	0	0	0	0	0
SJBALL044892	Stranded_total_RNA_PE100bp	66.7	IGH-CRLF2	Ph-like	AYA	0	p.G13D(0.1)	p.G13D(0.4)	0	0	p.R683S(0.27)	0	0	0
SJALL049975	Stranded_total_RNA_PE100bp	83.1	KMT2A-AFF1	KMT2A	AYA	0	0	p.G12D(0.44)	0	0	0	0	0	0
SJBALL047027	Stranded_total_RNA_PE100bp	110.3	NoFusion	PAX5alt	Adult	p.P32S(0.96)	0	0	0	0	0	0	0	0
SJE2A019	Stranded_total_RNA_PE100bp	137.8	TCF3-PBX1	TCF3-PBX1	Childhood HR	0	0	0	0	0	0	0	0	0
SJALL050884	Stranded_total_RNA_PE100bp	169.7	NoFusion	ETV6-RUNX1-like	Childhood SR	0	0	0	0	0	0	0	0	0
SJALL040060	Stranded_total_RNA_PE100bp	129.3	NoFusion	Other	Childhood SR	0	0	p.G12V(0.43)	0	0	0	0	0	0
SJINF069	Unstranded_mRNA_PE100bp	72.6	KMT2A-AFF1	KMT2A	Childhood HR	0	0	p.G12R(0.28)	0	0	0	0	0	0
SJBALL015134	Stranded_total_RNA_PE100bp	125.8	EP300-ZNF384	ZNF384	Adult	0	0	0	0	0	0	0	0	0
SJBALL022613	Unstranded_mRNA_PE75bp	332	ETV6-RUNX1;NCAPD2-ETV6	ETV6-RUNX1	Adult	0	0	0	0	0	0	0	0	0
SJALL016661	Stranded_total_RNA_PE100bp	265.5	IGH-DUX4	DUX4	Childhood HR	0	p.G13D(0.15)	0	p.S502L(0.25)	0	0	0	0	0
SJBALL041785	Stranded_total_RNA_PE100bp	85.4	ETV6-RUNX1	ETV6-RUNX1	Childhood HR	0	0	p.G12S(0.35)	0	0	0	0	0	0
SJALL049973	Stranded_total_RNA_PE100bp	55.9	NoFusion	PAX5 P80R	AYA	p.P80R(0.67)/p.E201fs(0.13)	p.Q61H(0.35)	0	0	0	0	0	0	0
SJALL040120	Stranded_total_RNA_PE100bp	112.1	IGH-DUX4	DUX4	Childhood SR	0	p.G12C(0.16)	0	0	0	0	0	0	0
SJALL049984	Stranded_total_RNA_PE100bp	116.5	TCF3-PBX1	TCF3-PBX1	AYA	0	0	0	0	0	0	0	0	0
SJBALL042275	Stranded_total_RNA_PE100bp	96.5	SNX29-PDGFRB	Ph-like	AYA	0	0	0	0	0	0	0	0	0
SJINF006	Unstranded_mRNA_PE100bp	97.2	KMT2A-AFF1	KMT2A	Childhood HR	0	0	0	0	0	0	0	0	0
SJBALL192	Stranded_total_RNA_PE100bp	98.7	NoFusion	PAX5 P80R	Childhood HR	p.P80R(0.98)	0	0	p.G60V(0.14)/p.D61V(0.15)	0	0	0	p.L242del(0.24)	0
SJBALL093	Stranded_total_RNA_PE100bp	82.5	NoFusion	Other	AYA	0	0	p.A11ins(0.21)	0	0	0	0	0	0
SJBALL104	Stranded_total_RNA_PE100bp	78.1	MEF2D-HNRNPUL1	MEF2D	Childhood HR	0	0	0	0	0	0	0	0	0
SJETV015	Stranded_total_RNA_PE100bp	124.7	ETV6-RUNX1	ETV6-RUNX1	Childhood SR	0	0	0	0	0	0	0	0	0
SJBALL022611	Unstranded_mRNA_PE75bp	296.7	IGH-DUX4;ARID2-IGK	DUX4	Adult	0	p.Q61H(0.25)/p.G12D(0.08)	0	0	0	0	0	0	0
SJETV078	Unstranded_mRNA_PE100bp	96.3	ETV6-RUNX1	ETV6-RUNX1	Childhood SR	0	0	p.G12D(0.31)	0	0	0	0	0	0
SJALL040118	Stranded_total_RNA_PE100bp	109.4	ETV6-RUNX1	ETV6-RUNX1	Childhood SR	0	0	0	0	0	0	0	0	0
SJERG020299	Stranded_total_RNA_PE100bp	360.4	IGH-DUX4	DUX4	AYA	0	p.G13V(0.41)	0	0	0	0	0	0	0
SJMLL023	Stranded_total_RNA_PE100bp	119.3	KMT2A-MLLT1;CDK6-PHIP	KMT2A	Childhood HR	0	0	0	0	0	0	0	0	0
SJBALL041777	Stranded_total_RNA_PE100bp	85.5	NoFusion	Ph-like	Childhood HR	0	0	0	0	0	0	0	0	0
SJINF003	Unstranded_mRNA_PE100bp	79.5	KMT2A-AFF1	KMT2A	Childhood HR	0	0	0	0	0	0	0	0	0
SJBALL044889	Stranded_total_RNA_PE100bp	76.4	BCR-ABL1	Ph	Adult	0	0	0	0	0	0	0	0	0
SJPHALL008	Unstranded_mRNA_PE100bp	122.8	BCR-ABL1	Ph	Childhood HR	0	0	0	0	0	0	0	0	0
SJBALL020172	Stranded_total_RNA_PE100bp	93.5	ETV6-RUNX1	ETV6-RUNX1	AYA	0	0	0	0	0	0	0	0	0
SJBALL022593	Unstranded_mRNA_PE100bp	99.8	NoFusion	iAMP21	Childhood SR	0	p.G13D(0.57)	0	0	0	0	0	0	0
SJBALL088	Stranded_total_RNA_PE100bp	81.8	P2RY8-CRLF2	Ph-like	Childhood HR	p.P337sp(1)	0	0	0	0	0	0	0	0
SJALL049942	Stranded_total_RNA_PE100bp	137.8	BCR-ABL1	Ph	Adult	0	0	0	0	0	0	0	0	0
SJBALL042315	Stranded_total_RNA_PE100bp	113.5	EP300-ZNF384	ZNF384	Adult	0	0	0	0	0	0	0	0	0
SJMLL003304	Stranded_total_RNA_PE100bp	142.9	KMT2A-AFF1	KMT2A	Childhood HR	0	p.G12D(0.41)	0	0	0	0	0	0	0
SJPHALL009	Unstranded_mRNA_PE100bp	124.1	BCR-ABL1	Ph	Childhood HR	0	0	0	0	0	0	0	0	0
SJBALL047364	Stranded_total_RNA_PE100bp	70.8	IGH-CRLF2	Ph-like	Adult	0	p.G12A(0.55)	0	0	0	0	0	0	0
SJETV006	Stranded_total_RNA_PE100bp	77	ETV6-RUNX1	ETV6-RUNX1	Childhood HR	0	0	0	0	0	0	0	0	0
SJETV021981	Stranded_total_RNA_PE100bp	84.6	ETV6-RUNX1	ETV6-RUNX1	Childhood HR	0	0	0	0	0	0	0	0	0
* Reported as million paired-end reads
† Childhood, age <16 years; adolescent and young adult (AYA), age range 16 to 39 years; adult, age ≥40. SR, standard risk; HR, high risk.
‡ amino acid changes and mutant allele frequency from RNA-seq data (in parentheses)

## Sheet: gene fusions
Comparison of gene fusions reported by Gu et al 2019 and those identified by RaScALL for the validation cohort
sampleID	primary.subtype	reported.fusion*	target.available†	RaScALL_fusion‡	Min_coverage∦	classification≠
SJALL014952	TCF3-PBX1	TCF3-PBX1	Y	TCF3-PBX1	651	concordant
SJALL016650	Ph-like	P2RY8-CRLF2	Y	P2RY8-CRLF2	226	concordant
SJALL016661	DUX4	DUX4	Y	DUX4	604⋆	concordant
SJALL040060	Other	No Fusion	N	No Fusion		concordant
SJALL040076	PAX5 P80R	No Fusion	N	No Fusion		concordant
SJALL040103	DUX4	DUX4	Y	DUX4	199⋆	concordant
	DUX4	PAX5-ZCCHC7	Y	PAX5-ZCCHC7	6	concordant
SJALL040118	ETV6-RUNX1	ETV6-RUNX1	Y	ETV6-RUNX1	37	concordant
	ETV6-RUNX1		Y	RUNX1-ETV6	17	reciprocalFusion
SJALL040120	DUX4	DUX4	Y	DUX4	212⋆	concordant
SJALL048687	Ph-like	P2RY8-CRLF2	Y	P2RY8-CRLF2	262	concordant
	Ph-like	PAX5-ZCCHC7	Y	PAX5-ZCCHC7	21	concordant
SJALL048691	KMT2A	KMT2A-AFF1	Y	KMT2A-AFF1	32	concordant
	KMT2A		Y	AFF1-KMT2A	8	reciprocalFusion
SJALL049937	KMT2A	KMT2A-AFF1	Y	KMT2A-AFF1	70	concordant
	KMT2A		Y	AFF1-KMT2A	57	reciprocalFusion
SJALL049939	PAX5 P80R	No Fusion	N	No Fusion		concordant
SJALL049940	Ph	BCR-ABL1	Y	BCR-ABL1	221	concordant
	Ph		Y	ABL1-BCR	11	reciprocalFusion
SJALL049942	Ph	BCR-ABL1	Y	No Fusion		discordant-missedFusion
SJALL049956	PAX5 P80R	No Fusion	N	No Fusion		concordant
SJALL049973	PAX5 P80R	No Fusion	N	No Fusion		concordant
SJALL049975	KMT2A	KMT2A-AFF1	Y	KMT2A-AFF1	13	concordant
	KMT2A		Y	AFF1-KMT2A	45	reciprocalFusion
SJALL049984	TCF3-PBX1	TCF3-PBX1	Y	TCF3-PBX1	249	concordant
SJALL050857	ETV6-RUNX1	ETV6-RUNX1	Y	ETV6-RUNX1	5	concordant
	ETV6-RUNX1	PAX5-ZCCHC7	Y	PAX5-ZCCHC7	39	concordant
SJALL050884	ETV6-RUNX1-like	No Fusion	N	No Fusion		concordant
SJALL054460	BCL2/MYC	IGH-BCL2	N	No Fusion		noTarget
	BCL2/MYC	IGH-MYC	N	No Fusion		noTarget
SJALL054464	B-Other	No Fusion	N	No Fusion		concordant
SJALL054470	ETV6-RUNX1-like	IKZF1-FIGNL1	N	No Fusion		noTarget
SJALL054483	DUX4	DUX4	Y	DUX4	48⋆	concordant
SJALL054488	B-Other	No Fusion	N	No Fusion		concordant
SJALL054505	ZNF384	EP300-ZNF384	Y	EP300-ZNF384	27	concordant
SJALL054506	PAX5 P80R	No Fusion	N	No Fusion		concordant
SJBALL013910	BCL2/MYC	IGH-MYC	N	No Fusion		noTarget
	BCL2/MYC	IGH-CCND1	N	No Fusion		noTarget
SJBALL015134	ZNF384	EP300-ZNF384	Y	EP300-ZNF384	63	concordant
SJBALL016645	Ph	BCR-ABL1	Y	BCR-ABL1	30	concordant
	Ph		Y	ABL1-BCR	8	reciprocalFusion
SJBALL020159	Ph-like	P2RY8-CRLF2	Y	P2RY8-CRLF2	185	concordant
SJBALL020172	ETV6-RUNX1	ETV6-RUNX1	Y	ETV6-RUNX1	5	concordant
	ETV6-RUNX1		Y	RUNX1-ETV6	41	reciprocalFusion
SJBALL020175	TCF3-PBX1	TCF3-PBX1	Y	TCF3-PBX1	189	concordant
SJBALL020973	B-Other	No Fusion	N	No Fusion		concordant
SJBALL021393	iAMP21	No Fusion	N	No Fusion		concordant
SJBALL021491	iAMP21	No Fusion	N	No Fusion		concordant
SJBALL021955	PAX5alt	No Fusion	N	No Fusion		concordant
SJBALL021964	Ph-like	IGH-CRLF2	Y	IGH-CRLF2	8	concordant
SJBALL022051	B-Other	No Fusion	N	No Fusion		concordant
SJBALL022052	ETV6-RUNX1-like	No Fusion	N	No Fusion		concordant
SJBALL022070	Ph	BCR-ABL1	Y	BCR-ABL1	94	concordant
	Ph		Y	P2RY8-CRLF2	3	discordant-extraFusion
SJBALL022593	iAMP21	No Fusion	N	No Fusion		concordant
SJBALL022609	DUX4	DUX4	Y	DUX4	108⋆	concordant
SJBALL022611	DUX4	DUX4	Y	DUX4	31⋆	concordant
	DUX4	ARID2-IGK	N	No Fusion		noTarget
SJBALL022613	ETV6-RUNX1	ETV6-RUNX1	Y	ETV6-RUNX1	7	concordant
	ETV6-RUNX1	NCAPD2-ETV6	N	No Fusion		noTarget
SJBALL041756	B-Other	No Fusion	N	No Fusion		concordant
SJBALL041761	ETV6-RUNX1-like	ETV6-C7ORF72	N	No Fusion		noTarget
SJBALL041776	B-Other	No Fusion	N	No Fusion		concordant
SJBALL041777	Ph-like	No Fusion	N	No Fusion		concordant
SJBALL041785	ETV6-RUNX1	ETV6-RUNX1	Y	ETV6-RUNX1	16	concordant
SJBALL042256	PAX5alt	No Fusion	N	No Fusion		concordant
SJBALL042270	MEF2D	MEF2D-BCL9	Y	MEF2D-BCL9	137	concordant
SJBALL042275	Ph-like	SNX29-PDGFRB	N	No Fusion		noTarget
SJBALL042283	B-Other	No Fusion	N	No Fusion		concordant
SJBALL042291	Ph-like	NFATC1-CTDP1	N	No Fusion		noTarget
	Ph-like		Y	P2RY8-CRLF2	5	discordant-extraFusion
SJBALL042307	Ph-like	THADA-EPOR	N	No Fusion		noTarget
SJBALL042315	ZNF384	EP300-ZNF384	Y	EP300-ZNF384	39	concordant
	ZNF384		Y	ZNF384-EP300	5	reciprocalFusion
SJBALL042318	PAX5alt	No Fusion	N	No Fusion		concordant
SJBALL044272	Ph-like	No Fusion	N	No Fusion		concordant
SJBALL044889	Ph	BCR-ABL1	Y	BCR-ABL1	14	concordant
	Ph		Y	ABL1-BCR	5	reciprocalFusion
SJBALL044892	Ph-like	IGH-CRLF2	Y	No Fusion		discordant-missedFusion
SJBALL044895	Ph	BCR-ABL1	Y	BCR-ABL1	235	concordant
	Ph		Y	ABL1-BCR	22	reciprocalFusion
SJBALL047026	Ph-like	IGH-CRLF2	Y	IGH-CRLF2	270	concordant
SJBALL047027	PAX5alt	No Fusion	N	No Fusion		concordant
SJBALL047039	Ph-like	RCSD1-ABL2	Y	RCSD1-ABL2	132	concordant
SJBALL047360	Other	No Fusion	N	No Fusion		concordant
SJBALL047364	Ph-like	IGH-CRLF2	Y	IGH-CRLF2	75	concordant
SJBALL047365	KMT2A	KMT2A-EPS15	Y	KMT2A-EPS15	22	concordant
SJBALL088	Ph-like	P2RY8-CRLF2	Y	P2RY8-CRLF2	35	concordant
SJBALL093	B-Other	No Fusion	N	No Fusion		concordant
SJBALL104	MEF2D	MEF2D-HNRNPUL1	Y	MEF2D-HNRNPUL1	37	concordant
SJBALL113	Other	No Fusion	N	No Fusion		concordant
SJBALL192	PAX5 P80R	No Fusion	N	No Fusion		concordant
SJBALL203	Ph-like	P2RY8-CRLF2	Y	P2RY8-CRLF2	761	concordant
SJBALL210	PAX5alt	PAX5-CBFA2T2	Y	PAX5-CBFA2T2	42	concordant
	PAX5alt	MAPRE1-KDM4C	N	No Fusion		noTarget
	PAX5alt	MYDGF-DNM2	N	No Fusion		noTarget
	PAX5alt		Y	DDX3X-MLLT10	6	discordant-extraFusion
SJE2A003	TCF3-PBX1	TCF3-PBX1	Y	TCF3-PBX1	399	concordant
SJE2A019	TCF3-PBX1	TCF3-PBX1	Y	TCF3-PBX1	513	concordant
SJE2A063	TCF3-PBX1	TCF3-PBX1	Y	TCF3-PBX1	312	concordant
SJERG003	DUX4	DUX4	Y	DUX4	2266⋆	concordant
SJERG006	DUX4	DUX4	Y	DUX4	89⋆	concordant
SJERG020299	DUX4	DUX4	Y	DUX4	1415⋆	concordant
SJETV006	ETV6-RUNX1	ETV6-RUNX1	Y	ETV6-RUNX1	34	concordant
SJETV015	ETV6-RUNX1	ETV6-RUNX1	Y	ETV6-RUNX1	22	concordant
	ETV6-RUNX1		Y	RUNX1-ETV6	24	reciprocalFusion
SJETV021981	ETV6-RUNX1	ETV6-RUNX1	Y	ETV6-RUNX1	18	concordant
	ETV6-RUNX1		Y	RUNX1-ETV6	8	reciprocalFusion
SJETV021990	ETV6-RUNX1	ETV6-RUNX1	Y	ETV6-RUNX1	42	concordant
	ETV6-RUNX1		Y	RUNX1-ETV6	79	reciprocalFusion
SJETV032	ETV6-RUNX1	ETV6-RUNX1	Y	ETV6-RUNX1	202	concordant
	ETV6-RUNX1	RUNX1-LINC01252	N	No Fusion		noTarget
SJETV041	ETV6-RUNX1	ETV6-RUNX1	Y	ETV6-RUNX1	184	concordant
	ETV6-RUNX1	RUNX1-TYMS	N	No Fusion		noTarget
SJETV078	ETV6-RUNX1	ETV6-RUNX1	Y	ETV6-RUNX1	101	concordant
SJETV190	ETV6-RUNX1	ETV6-RUNX1	Y	ETV6-RUNX1	53	concordant
	ETV6-RUNX1		Y	RUNX1-ETV6	68	reciprocalFusion
SJHYPO106	ETV6-RUNX1-like	ETV6-AMPH	N	No Fusion		noTarget
SJHYPO108	Ph-like	No Fusion	N	No Fusion		concordant
	Ph-like		Y	P2RY8-CRLF2	6	discordant-extraFusion
SJINF003	KMT2A	KMT2A-AFF1	Y	No Fusion		discordant-missedFusion
	KMT2A		Y	AFF1-KMT2A	67	reciprocalFusion
SJINF006	KMT2A	KMT2A-AFF1	Y	KMT2A-AFF1	40	concordant
	KMT2A		Y	AFF1-KMT2A	70	reciprocalFusion
SJINF060	KMT2A	KMT2A-MLLT1	Y	KMT2A-MLLT1	38	concordant
	KMT2A	ID2-IGK	N	No Fusion		noTarget
SJINF062	KMT2A	KMT2A-AFF1	Y	KMT2A-AFF1	14	concordant
SJINF069	KMT2A	KMT2A-AFF1	Y	KMT2A-AFF1	53	concordant
	KMT2A		Y	AFF1-KMT2A	139	reciprocalFusion
SJMLL003304	KMT2A	KMT2A-AFF1	Y	KMT2A-AFF1	9	concordant
	KMT2A		Y	AFF1-KMT2A	62	reciprocalFusion
SJMLL023	KMT2A	KMT2A-MLLT1	Y	KMT2A-MLLT1	12	concordant
	KMT2A	CDK6-PHIP	N	No Fusion		noTarget
SJPHALL008	Ph	BCR-ABL1	Y	BCR-ABL1	168	concordant
	Ph		Y	ABL1-BCR	31	reciprocalFusion
SJPHALL009	Ph	BCR-ABL1	Y	BCR-ABL1	191	concordant
	Ph		Y	ABL1-BCR	29	reciprocalFusion
* Fusion reported by Gu et al, 2019 for the specified sample
† target sequence(s) available for detection of listed gene fusion by RaScALL.
‡ Gene fusion reported by RaScALL for the specified sample
∦ Minimum number of k-mers supporting the gene fusion target sequence. ⋆In the case of DUX4 this is the mean minimum k-mers supporting DUX4 target sequences.
≠ concordant (gene fusion reported by RaScALL is consistent with the gene fusion reported by Gu et al, 2019),
	reciprocalFusion (gene fusion detected by RaScALL is the reciprocal of the gene fusion reported by Gu et al, 2019)
	discordant-missedFusion (RaScALL failed to identify the gene fusion reported in the study despite target(s) being available)
	noTarget (no target sequence available for detection of the reported fusion)
	discordant-extraFusion (RaScALL detected a gene fusion not reported by Gu et al, 2019. Likely false positive)

## Sheet: sequence variants
Comparison of sequence variants detected by RaScALL and those reported by Gu et al 2019 for the validation cohort
sampleID	primary.subtype	reported.variant	VAF*	RaScALL.variant	rVAF†	classification‡
SJALL016650	Ph-like	NoVariant	0	IL7R.p.T244I	0.546	SNP
SJALL016650	Ph-like	JAK2.p.R683G	0.43	NoVariant	0	discordant
SJALL016661	DUX4	NRAS.p.G13D	0.15	NRAS.p.G13D	0.152	concordant
SJALL016661	DUX4	PTPN11.p.S502L	0.25	PTPN11.p.S502L	0.232	concordant
SJALL016661	DUX4	NoVariant	0	TP53.p.R283ins	0.189	confirmedVisually
SJALL040060	Other	NoVariant	0	IL7R.p.T244I	1	SNP
SJALL040060	Other	KRAS.p.G12V	0.43	KRAS.p.G12V	0.424	concordant
SJALL040076	PAX5 P80R	NoVariant	0	IL7R.p.S252ins	0.101	sequencingArtifact
SJALL040076	PAX5 P80R	NRAS.p.G13D	0.38	NRAS.p.G13D	0.473	concordant
SJALL040076	PAX5 P80R	NRAS.p.G12C	0.25	NRAS.p.G12C	0.36	concordant
SJALL040076	PAX5 P80R	PAX5.p.P80R	0.53	PAX5.p.P80R	0.517	concordant
SJALL040076	PAX5 P80R	PAX5.p.P32L	0.43	NoVariant	0	noTarget
SJALL040103	DUX4	NRAS.p.G12D	0.46	NRAS.p.G12D	0.459	concordant
SJALL040118	ETV6-RUNX1	NoVariant	0	IL7R.p.T244I	0.596	SNP
SJALL040118	ETV6-RUNX1	NoVariant	0	IL7R.p.S252ins	0.124	sequencingArtifact
SJALL040120	DUX4	NRAS.p.G12C	0.16	NRAS.p.G12C	0.186	concordant
SJALL048687	Ph-like	KRAS.p.K117N	0.13	NoVariant	0	noTarget
SJALL048691	KMT2A	NoVariant	0	IL7R.p.S252ins	0.101	sequencingArtifact
SJALL048691	KMT2A	NRAS.p.G12D	0.16	NRAS.p.G12D	0.175	concordant
SJALL049939	PAX5 P80R	PAX5.p.P80R	0.99	PAX5.p.P80R	0.998	concordant
SJALL049939	PAX5 P80R	PTPN11.p.D61V	0.41	PTPN11.p.D61V	0.422	concordant
SJALL049940	Ph	NoVariant	0	IL7R.p.T244I	0.491	SNP
SJALL049942	Ph	NoVariant	0	IL7R.p.S252ins	0.141	sequencingArtifact
SJALL049942	Ph	NoVariant	0	TP53.p.R209Q	0.938	confirmedVisually
SJALL049942	Ph	NoVariant	0	TP53.p.R248Q	0.95	confirmedVisually
SJALL049956	PAX5 P80R	NRAS.p.G12C	0.24	NoVariant	0	discordant
SJALL049956	PAX5 P80R	PAX5.p.P80R	0.96	PAX5.p.P80R	0.99	concordant
SJALL049956	PAX5 P80R	PTPN11.p.A72D	0.51	PTPN11.p.A72D	0.54	concordant
SJALL049973	PAX5 P80R	NoVariant	0	IL7R.p.S252ins	0.109	sequencingArtifact
SJALL049973	PAX5 P80R	NRAS.p.Q61H	0.35	NRAS.p.Q61H	0.346	concordant
SJALL049973	PAX5 P80R	PAX5.p.P80R	0.67	PAX5.p.P80R	0.679	concordant
SJALL049973	PAX5 P80R	PAX5.p.E201fs	0.13	NoVariant	0	noTarget
SJALL049975	KMT2A	KRAS.p.G12D	0.44	NoVariant	0	discordant
SJALL050857	ETV6-RUNX1	NoVariant	0	IL7R.p.T244I	0.404	SNP
SJALL050884	ETV6-RUNX1-like	NoVariant	0	IL7R.p.T244I	0.583	SNP
SJALL050884	ETV6-RUNX1-like	NoVariant	0	IL7R.p.S252ins	0.188	sequencingArtifact
SJALL054460	BCL2/MYC	NoVariant	0	IL7R.p.T244I	0.548	SNP
SJALL054464	Other	NoVariant	0	IL7R.p.T244I	0.615	SNP
SJALL054470	ETV6-RUNX1-like	NoVariant	0	IL7R.p.S252ins	0.115	sequencingArtifact
SJALL054483	DUX4	NRAS.p.G13D	0.11	NRAS.p.G13D	0.225	concordant
SJALL054483	DUX4	NRAS.p.G12C	0.34	NRAS.p.G12C	0.358	concordant
SJALL054506	PAX5 P80R	NoVariant	0	IL7R.p.T244I	0.573	SNP
SJALL054506	PAX5 P80R	NoVariant	0	IL7R.p.S252ins	0.202	sequencingArtifact
SJALL054506	PAX5 P80R	NRAS.p.G12D	0.3	NRAS.p.G12D	0.312	concordant
SJALL054506	PAX5 P80R	PAX5.p.P80R	0.98	PAX5.p.P80R	1	concordant
SJALL054506	PAX5 P80R	PTPN11.p.A72T	0.1	NoVariant	0	discordant
SJALL054506	PAX5 P80R	PTPN11.p.T507K	0.1	NoVariant	0	noTarget
SJBALL020159	Ph-like	NoVariant	0	IL7R.p.S252ins	0.138	sequencingArtifact
SJBALL020159	Ph-like	PAX5.p.R59G	0.42	NoVariant	0	noTarget
SJBALL020172	ETV6-RUNX1	NoVariant	0	IL7R.p.T244I	0.695	SNP
SJBALL020175	TCF3-PBX1	NoVariant	0	IL7R.p.T244I	0.564	SNP
SJBALL020175	TCF3-PBX1	PAX5.p.E201*	0.32	NoVariant	0	noTarget
SJBALL020973	Other	NoVariant	0	IL7R.p.T244I	0.928	SNP
SJBALL020973	Other	PTPN11.p.A72V	0.16	PTPN11.p.A72V	0.168	concordant
SJBALL021955	PAX5alt	FLT3.p.V491L	0.69	NoVariant	0	noTarget
SJBALL021955	PAX5alt	NoVariant	0	IL7R.p.T244I	0.739	SNP
SJBALL021955	PAX5alt	PAX5.p.G334fs	0.87	NoVariant	0	noTarget
SJBALL022051	Other	NoVariant	0	IL7R.p.T244I	0.555	SNP
SJBALL022051	Other	NoVariant	0	IL7R.p.S252ins	0.184	sequencingArtifact
SJBALL022051	Other	KRAS.p.K117N	0.09	NoVariant	0	noTarget
SJBALL022052	ETV6-RUNX1-like	NoVariant	0	IL7R.p.S252ins	0.102	sequencingArtifact
SJBALL022070	Ph	NoVariant	0	IL7R.p.T244I	0.997	SNP
SJBALL022593	iAMP21	NRAS.p.G13D	0.57	NoVariant	0	discordant
SJBALL022609	DUX4	PTPN11.p.G60V	0.21	PTPN11.p.G60V	0.204	concordant
SJBALL022611	DUX4	NoVariant	0	IL7R.p.T244I	0.982	SNP
SJBALL022611	DUX4	NRAS.p.Q61H	0.25	NRAS.p.Q61H	0.283	concordant
SJBALL022611	DUX4	NRAS.p.G12D	0.08	NRAS.p.G12D	0.139	concordant
SJBALL022611	DUX4	NoVariant	0	NRAS.p.G13R	0.167	discord-extraVariant
SJBALL022613	ETV6-RUNX1	NoVariant	0	IL7R.p.T244I	0.478	SNP
SJBALL041761	ETV6-RUNX1-like	NoVariant	0	IL7R.p.T244I	0.562	SNP
SJBALL041761	ETV6-RUNX1-like	KRAS.p.A146P	0.14	NoVariant	0	discordant
SJBALL041776	Other	NoVariant	0	IL7R.p.T244I	0.448	SNP
SJBALL041776	Other	KRAS.p.G13D	0.12	NoVariant	0	discordant
SJBALL041777	Ph-like	NoVariant	0	CRLF2.p.F232C	0.995	confirmedVisually
SJBALL041785	ETV6-RUNX1	KRAS.p.G12S	0.35	KRAS.p.G12S	0.401	concordant
SJBALL042256	PAX5alt	NoVariant	0	IL7R.p.T244I	1	SNP
SJBALL042256	PAX5alt	PAX5.p.S66N	1	NoVariant	0	noTarget
SJBALL042270	MEF2D	NoVariant	0	IL7R.p.T244I	0.377	SNP
SJBALL042291	Ph-like	KRAS.p.A18D	0.31	NoVariant	0	noTarget
SJBALL042318	PAX5alt	KRAS.p.T58I	0.21	NoVariant	0	noTarget
SJBALL044272	Ph-like	IL7R.p.T244ins	0.27	NoVariant	0	discordant
SJBALL044272	Ph-like	NoVariant	0	IL7R.p.T244I	0.863	SNP
SJBALL044892	Ph-like	JAK2.p.R683S	0.27	JAK2.p.R683S	0.31	concordant
SJBALL044892	Ph-like	KRAS.p.G13D	0.4	KRAS.p.G13D	0.361	concordant
SJBALL044892	Ph-like	NRAS.p.G13D	0.1	NRAS.p.G13D	0.146	concordant
SJBALL047026	Ph-like	NoVariant	0	CRLF2.p.F232C	0.965	confirmedVisually
SJBALL047026	Ph-like	NoVariant	0	IL7R.p.T244I	1	SNP
SJBALL047027	PAX5alt	PAX5.p.P32S	0.96	NoVariant	0	noTarget
SJBALL047360	Other	KRAS.p.G12D	0.51	KRAS.p.G12D	0.516	concordant
SJBALL047364	Ph-like	NoVariant	0	CRLF2.p.F232C	0.981	confirmedVisually
SJBALL047364	Ph-like	NRAS.p.G12A	0.55	NRAS.p.G12A	0.574	concordant
SJBALL047365	KMT2A	NoVariant	0	IL7R.p.T244I	0.573	SNP
SJBALL047365	KMT2A	NRAS.p.G13V	0.12	NRAS.p.G13V	0.234	concordant
SJBALL047365	KMT2A	NRAS.p.G12D	0.26	NRAS.p.G12D	0.319	concordant
SJBALL088	Ph-like	PAX5.p.P337sp	1	NoVariant	0	noTarget
SJBALL093	Other	KRAS.p.A11ins	0.21	KRAS.p.A11ins	0.402	concordant
SJBALL192	PAX5 P80R	IL7R.p.L242del	0.24	NoVariant	0	discordant
SJBALL192	PAX5 P80R	NoVariant	0	IL7R.p.S252ins	0.237	sequencingArtifact
SJBALL192	PAX5 P80R	PAX5.p.P80R	0.98	PAX5.p.P80R	1	concordant
SJBALL192	PAX5 P80R	PTPN11.p.G60V	0.14	PTPN11.p.G60V	0.182	concordant
SJBALL192	PAX5 P80R	PTPN11.p.D61V	0.15	PTPN11.p.D61V	0.206	concordant
SJBALL203	Ph-like	NoVariant	0	IL7R.p.T244I	0.544	SNP
SJBALL203	Ph-like	NoVariant	0	IL7R.p.S252ins	0.164	sequencingArtifact
SJBALL203	Ph-like	JAK2.p.R683G	0.18	JAK2.p.R683G	0.187	concordant
SJBALL203	Ph-like	KRAS.p.G12ins	0.08	NoVariant	0	discordant
SJBALL210	PAX5alt	FLT3.p.D835Y	0.1	FLT3.p.D835Y	0.1	concordant
SJBALL210	PAX5alt	NoVariant	0	IL7R.p.T244I	1	SNP
SJE2A003	TCF3-PBX1	NoVariant	0	IL7R.p.T244I	1	SNP
SJE2A003	TCF3-PBX1	PAX5.p.A322fs	0.23	NoVariant	0	noTarget
SJE2A019	TCF3-PBX1	NoVariant	0	IL7R.p.S252ins	0.103	sequencingArtifact
SJE2A019	TCF3-PBX1	NoVariant	0	TP53.p.R283S	0.618	confirmedVisually
SJE2A063	TCF3-PBX1	NoVariant	0	IL7R.p.S252ins	0.121	sequencingArtifact
SJE2A063	TCF3-PBX1	NRAS.p.G12S	0.14	NRAS.p.G12S	0.134	concordant
SJERG003	DUX4	NRAS.p.G13D	0.08	NoVariant	0	discordant
SJERG020299	DUX4	NoVariant	0	IL7R.p.T244I	0.634	SNP
SJERG020299	DUX4	NRAS.p.G13V	0.41	NRAS.p.G13V	0.494	concordant
SJERG020299	DUX4	NoVariant	0	NRAS.p.G13D	0.234	discord-extraVariant
SJETV006	ETV6-RUNX1	NoVariant	0	IL7R.p.S252ins	0.123	sequencingArtifact
SJETV021981	ETV6-RUNX1	NoVariant	0	IL7R.p.T244I	0.592	SNP
SJETV021990	ETV6-RUNX1	NoVariant	0	IL7R.p.T244I	0.59	SNP
SJETV021990	ETV6-RUNX1	NoVariant	0	IL7R.p.S252ins	0.184	sequencingArtifact
SJETV032	ETV6-RUNX1	NoVariant	0	IL7R.p.T244I	1	SNP
SJETV041	ETV6-RUNX1	NoVariant	0	IL7R.p.S252ins	0.194	sequencingArtifact
SJETV041	ETV6-RUNX1	NRAS.p.G12D	0.17	NRAS.p.G12D	0.201	concordant
SJETV041	ETV6-RUNX1	PTPN11.p.T73I	0.09	PTPN11.p.T73I	0.111	concordant
SJETV078	ETV6-RUNX1	KRAS.p.G12D	0.31	NoVariant	0	discordant
SJHYPO108	Ph-like	KRAS.p.G12D	0.44	NoVariant	0	discordant
SJHYPO108	Ph-like	PAX5.p.P337sp	0.97	NoVariant	0	noTarget
SJINF003	KMT2A	NoVariant	0	IL7R.p.T244I	0.482	SNP
SJINF003	KMT2A	NoVariant	0	IL7R.p.S252ins	0.201	sequencingArtifact
SJINF062	KMT2A	NRAS.p.G12C	0.45	NoVariant	0	discordant
SJINF069	KMT2A	NoVariant	0	IL7R.p.S252ins	0.117	sequencingArtifact
SJINF069	KMT2A	KRAS.p.G12R	0.28	KRAS.p.G12R	0.342	concordant
SJMLL003304	KMT2A	NRAS.p.G12D	0.41	NRAS.p.G12D	0.461	concordant
SJMLL023	KMT2A	NoVariant	0	IL7R.p.T244I	0.601	SNP
* variant allele frequency
† relative variant allele frequency reported by km
‡ SNP (detected variant is a benign polymorphism, not a pathogenic variant);
concordant (variant detected by RaScALL is consistent with variant reported by Gu et al, 2019 for the patient sample)
discordant (RaScALL failed to identify a sequence variant in the patient sample)
noTarget (target sequence was not available for detection of the reported variant)
sequencingArtifact (RaScALL reported a variant that upon visual inspection was present in the reads but appears to be a result of a sequencing artefact)
confirmedVisually (RaScALL detected a variant that was not reported by Gu et al, 2019 but was confirmed to be a true sequence variant by visual inspection of the BAM file in IGV)

## Sheet: focal gene deletions
Focal gene deletions reported by RaScALL for the validation cohort
sampleID	primary.subtype	Deletion	Min_coverage*
SJALL016650	Ph-like	IKZF1 2-7 del	35
SJALL016661	DUX4	IKZF1 4-7 del	293
SJALL040118	ETV6-RUNX1	PAX5 2-6 del	52
SJALL049956	PAX5 P80R	PAX5 2-5 del	43
SJALL054464	B-Other	IKZF1 4-7 del	372
SJBALL015134	ZNF384	IKZF1 4-7 del	47
SJBALL022070	Ph	PAX5 2-5 del	130
SJBALL041761	ETV6-RUNX1-like	PAX5 2-6 del	45
SJBALL042275	Ph-like	IKZF1 2-7 del	128
SJBALL042275	Ph-like	PAX5 2-5 del	19
SJBALL042291	Ph-like	IKZF1 4-7 del	612
SJBALL042291	Ph-like	PAX5 2-6 del	96
SJBALL042307	Ph-like	IKZF1 4-7 del	147
SJBALL044889	Ph	IKZF1 2-7 del	28
SJBALL044895	Ph	IKZF1 2-7 del	272
SJBALL047039	Ph-like	IKZF1 2-7 del	95
SJBALL047360	B-Other	IKZF1 4-7 del	693
SJBALL047364	Ph-like	IKZF1 2-3 del	15
SJERG003	DUX4	IKZF1 4-7 del	778
SJERG020299	DUX4	ERG 3-7 del	13
SJERG020299	DUX4	IKZF1 4-7 del	1021
SJETV015	ETV6-RUNX1	PAX5 2-5 del	41
SJETV021990	ETV6-RUNX1	PAX5 2-6 del	24
SJETV032	ETV6-RUNX1	PAX5 2-6 del	85
SJETV032	ETV6-RUNX1	PAX5 2-6 del	85
SJETV041	ETV6-RUNX1	PAX5 2-8 del	253
SJETV041	ETV6-RUNX1	PAX5 2-8 del	253
SJHYPO106	ETV6-RUNX1-like	PAX5 2-6 del	38
SJHYPO106	ETV6-RUNX1-like	PAX5 2-8 del	45
SJPHALL009	Ph	IKZF1 4-7 del	570
SJPHALL009	Ph	PAX5 2-6 del	106
* Minimum number of k-mers supporting the IKZF1 deletion target sequence as reported by km.
